# Supplementary material for: Hierarchical architecture of dopaminergic circuits enables second-order conditioning in Drosophila
Source: eLife. 2023 Jan 24;12:e79042. doi: 10.7554/eLife.79042 (PMC9937650; doi:10.7554/eLife.79042)
Supplement: Figure 3—source data 1. [file elife-79042-fig3-data1.zip]

Archive with 9 entries (8 files):
- 79042_Figure_3_source_data/
- 79042_Figure_3_source_data/Figure_3E_Source_data.xlsx
- __MACOSX/79042_Figure_3_source_data/._Figure_3E_Source_data.xlsx
- 79042_Figure_3_source_data/Figure_3D_Source_data.xlsx
- __MACOSX/79042_Figure_3_source_data/._Figure_3D_Source_data.xlsx
- 79042_Figure_3_source_data/Figure_3C_Source_data.xlsx
- __MACOSX/79042_Figure_3_source_data/._Figure_3C_Source_data.xlsx
- 79042_Figure_3_source_data/Figure_3B_Source_data.xlsx
- __MACOSX/79042_Figure_3_source_data/._Figure_3B_Source_data.xlsx
