# Supplementary material for: Hierarchical architecture of dopaminergic circuits enables second-order conditioning in Drosophila
Source: eLife. 2023 Jan 24;12:e79042. doi: 10.7554/eLife.79042 (PMC9937650; doi:10.7554/eLife.79042)
Supplement: Figure 3—source data 1. [file elife-79042-fig3-data1.zip › 79042_Figure_3_source_data/Figure_3D_Source_data.xlsx]

## Sheet: Sheet1
	S2+				S2-
	Trial1		Trial5		Trial1		Trial5
Time (x10^-4) (sec)	Mean	SEM	Mean	SEM	Mean	SEM	Mean	SEM
1	-0.299374	1.71453	1.54858	1.59492	-0.0373497	0.824151	-1.5062	2.09765
2	-0.324852	1.7116	1.55186	1.59961	-0.068573	0.8175	-1.51852	2.10338
3	-0.324856	1.71844	1.57364	1.59646	-0.0673447	0.82099	-1.51975	2.097
4	-0.328548	1.70576	1.58432	1.60489	-0.0287247	0.826885	-1.47537	2.10266
5	-0.32814	1.69601	1.53584	1.59553	-0.0270844	0.824223	-1.49961	2.09436
6	-0.312115	1.70063	1.56008	1.59117	-0.0377579	0.82168	-1.53331	2.09117
7	-0.320332	1.69996	1.52845	1.58244	-0.0414543	0.807223	-1.48853	2.10018
8	-0.334305	1.70776	1.54981	1.5954	-0.0558357	0.805746	-1.47989	2.09097
9	-0.337997	1.70549	1.5683	1.58859	-0.0656967	0.810569	-1.47168	2.09939
10	-0.310883	1.69423	1.54283	1.59504	-0.0591202	0.815432	-1.46551	2.10319
11	-0.338409	1.69724	1.5042	1.59897	-0.0578918	0.808988	-1.44579	2.11194
12	-0.292805	1.68815	1.51324	1.5926	-0.0772057	0.800585	-1.46141	2.11935
13	-0.328548	1.69318	1.52803	1.60469	-0.0833702	0.801892	-1.45525	2.11585
14	-0.317039	1.69165	1.53912	1.6061	-0.0628204	0.797932	-1.46387	2.11502
15	-0.30595	1.68278	1.52393	1.60975	-0.04105	0.807802	-1.40183	2.11858
16	-0.30061	1.68662	1.53378	1.61021	-0.0578918	0.800991	-1.42484	2.12788
17	-0.314991	1.67654	1.52557	1.60414	-0.078434	0.792382	-1.43429	2.12689
18	-0.342522	1.67496	1.5116	1.61166	-0.0685768	0.781917	-1.46716	2.13147
19	-0.360188	1.67782	1.51324	1.6091	-0.0615883	0.784239	-1.4158	2.13206
20	-0.369637	1.67749	1.51406	1.60288	-0.0739174	0.797215	-1.39936	2.12527
21	-0.409081	1.67877	1.50585	1.60847	-0.0833626	0.791433	-1.39936	2.15194
22	-0.416065	1.68661	1.47996	1.60379	-0.108841	0.794669	-1.42936	2.13482
23	-0.390179	1.68466	1.46846	1.61054	-0.0915871	0.794134	-1.43922	2.14403
24	-0.406204	1.68705	1.45407	1.60641	-0.0973358	0.79428	-1.44702	2.14677
25	-0.387306	1.67369	1.45736	1.59077	-0.117058	0.789665	-1.44949	2.1431
26	-0.379498	1.67196	1.43189	1.60203	-0.123219	0.783263	-1.44949	2.13982
27	-0.395107	1.66884	1.42038	1.59696	-0.144173	0.795744	-1.46017	2.14491
28	-0.390594	1.67534	1.44709	1.59723	-0.170879	0.791832	-1.47414	2.15358
29	-0.356487	1.67077	1.43312	1.61651	-0.154861	0.785554	-1.45935	2.14368
30	-0.393055	1.67487	1.44011	1.6058	-0.172112	0.789596	-1.4725	2.14816
31	-0.412777	1.66762	1.43518	1.5972	-0.170883	0.787435	-1.45853	2.16076
32	-0.390591	1.66905	1.41669	1.59061	-0.150749	0.785426	-1.44456	2.15881
33	-0.38689	1.66172	1.41997	1.5946	-0.160614	0.793478	-1.45236	2.15892
34	-0.399216	1.64971	1.40601	1.58992	-0.147873	0.790666	-1.49715	2.1574
35	-0.386478	1.64258	1.38423	1.58769	-0.161842	0.778512	-1.50825	2.15576
36	-0.376209	1.63979	1.37848	1.58781	-0.201698	0.771888	-1.51481	2.15581
37	-0.374157	1.65162	1.39943	1.5889	-0.181149	0.763099	-1.53824	2.15331
38	-0.38443	1.64262	1.3715	1.57669	-0.179924	0.767298	-1.5329	2.16426
39	-0.376209	1.64234	1.32096	1.57	-0.20293	0.75931	-1.53002	2.15526
40	-0.322392	1.64115	1.3263	1.57095	-0.166367	0.768355	-1.51523	2.16196
41	-0.312119	1.63858	1.31438	1.56467	-0.19923	0.776317	-1.54686	2.157
42	-0.355671	1.63631	1.30206	1.56801	-0.15321	0.771599	-1.52961	2.16224
43	-0.354847	1.63422	1.28727	1.56536	-0.181152	0.776367	-1.56248	2.17246
44	-0.314171	1.63862	1.28069	1.56242	-0.201286	0.78016	-1.54276	2.17668
45	-0.32896	1.62516	1.28521	1.56411	-0.211971	0.782223	-1.55632	2.16886
46	-0.303074	1.63309	1.2585	1.55007	-0.193481	0.794806	-1.56042	2.17634
47	-0.290752	1.62746	1.24043	1.56444	-0.182796	0.801654	-1.56823	2.18246
48	-0.292393	1.628	1.23838	1.55272	-0.189781	0.796892	-1.59453	2.17963
49	-0.297318	1.62087	1.22276	1.55417	-0.1828	0.811017	-1.54646	2.16851
50	-0.32444	1.62982	1.2207	1.5504	-0.164307	0.815248	-1.57111	2.17902
51	-0.319508	1.62964	1.2092	1.558	-0.161846	0.809272	-1.59124	2.1854
52	-0.288692	1.62918	1.20797	1.5605	-0.142124	0.798281	-1.58097	2.18873
53	-0.312935	1.6279	1.17756	1.54134	-0.11377	0.797957	-1.60809	2.18461
54	-0.319511	1.62245	1.19359	1.54924	-0.127335	0.795689	-1.62123	2.18544
55	-0.296089	1.60674	1.14716	1.54251	-0.176632	0.788584	-1.61343	2.18608
56	-0.308414	1.61192	1.11921	1.54514	-0.201286	0.776603	-1.58918	2.19516
57	-0.262398	1.61055	1.15702	1.53506	-0.17992	0.774934	-1.61671	2.1986
58	-0.243908	1.60655	1.15578	1.52704	-0.193481	0.779857	-1.64547	2.18907
59	-0.23035	1.60697	1.1373	1.52115	-0.165543	0.786364	-1.66602	2.18751
60	-0.219257	1.6206	1.15003	1.51432	-0.154034	0.796118	-1.64753	2.19085
61	-0.204052	1.6166	1.13113	1.51479	-0.156906	0.789083	-1.6463	2.20121
62	-0.197071	1.62649	1.12456	1.51455	-0.140888	0.791113	-1.66479	2.19397
63	-0.200768	1.61616	1.13236	1.51421	-0.125275	0.797733	-1.64547	2.19711
64	-0.16256	1.61493	1.13154	1.50788	-0.128567	0.807648	-1.65163	2.20274
65	-0.195019	1.62462	1.10237	1.50776	-0.1376	0.804701	-1.65123	2.20739
66	-0.185566	1.63666	1.07402	1.51772	-0.161022	0.799094	-1.66438	2.21436
67	-0.200764	1.64075	1.09785	1.51671	-0.126915	0.78744	-1.66644	2.22593
68	-0.167072	1.63364	1.10238	1.51214	-0.157734	0.777245	-1.68903	2.23396
69	-0.172009	1.64331	1.09785	1.51125	-0.187725	0.768568	-1.68615	2.22217
70	-0.20734	1.64898	1.13483	1.51736	-0.189369	0.764397	-1.7067	2.22632
71	-0.195427	1.64296	1.07402	1.51561	-0.202934	0.770116	-1.6878	2.22882
72	-0.2435	1.64031	1.08224	1.51445	-0.191841	0.747775	-1.68492	2.2354
73	-0.252125	1.6448	1.08101	1.50343	-0.227581	0.752319	-1.68903	2.22945
74	-0.264042	1.62686	1.0695	1.5036	-0.220181	0.755004	-1.7145	2.22816
75	-0.239391	1.62523	1.07731	1.5016	-0.224293	0.74849	-1.73176	2.23294
76	-0.266506	1.63327	1.05841	1.51596	-0.234566	0.75892	-1.76216	2.2373
77	-0.247196	1.63112	1.08471	1.51872	-0.188141	0.771824	-1.76134	2.22855
78	-0.264866	1.6431	1.11223	1.52528	-0.19841	0.771927	-1.76421	2.23557
79	-0.315811	1.64213	1.13195	1.53654	-0.156914	0.781596	-1.77531	2.23669
80	-0.327316	1.64819	1.11757	1.52871	-0.184856	0.788602	-1.8201	2.23739
81	-0.347862	1.64403	1.17263	1.5394	-0.126507	0.788467	-1.7938	2.22446
82	-0.358131	1.63605	1.16195	1.52965	-0.143764	0.792194	-1.81886	2.22084
83	-0.357719	1.65177	1.16769	1.53671	-0.14212	0.801838	-1.81517	2.22257
84	-0.344986	1.64578	1.17386	1.54406	-0.148289	0.802041	-1.82667	2.22876
85	-0.324444	1.6498	1.18167	1.55366	-0.18362	0.799787	-1.8242	2.23072
86	-0.364292	1.6361	1.17304	1.5651	-0.129387	0.793464	-1.82709	2.22714
87	-0.306362	1.62635	1.15742	1.57294	-0.135548	0.801522	-1.83776	2.21654
88	-0.31992	1.62694	1.14304	1.58005	-0.147873	0.794303	-1.83982	2.22725
89	-0.30965	1.62391	1.18742	1.58409	-0.128975	0.791768	-1.85913	2.22928
90	-0.312935	1.62897	1.20016	1.57963	-0.159378	0.781528	-1.84639	2.23936
91	-0.283764	1.60995	1.21864	1.61006	-0.15527	0.782735	-1.85379	2.2345
92	-0.339233	1.59318	1.22112	1.59675	-0.181152	0.784501	-1.87474	2.22462
93	-0.303898	1.59829	1.25809	1.61383	-0.184029	0.785015	-1.86611	2.22573
94	-0.372101	1.59811	1.2359	1.63012	-0.200058	0.768332	-1.91583	2.23227
95	-0.380314	1.59063	1.28767	1.62373	-0.189781	0.772997	-1.88501	2.23532
96	-0.391411	1.59113	1.32054	1.63109	-0.184853	0.774587	-1.86242	2.23117
97	-0.352379	1.5887	1.32753	1.63617	-0.132671	0.785771	-1.89529	2.24147
98	-0.38689	1.5821	1.34725	1.64361	-0.147461	0.777802	-1.90186	2.23241
99	-0.356899	1.5731	1.35917	1.6527	-0.11911	0.789103	-1.9146	2.24003
100	-0.388947	1.58001	1.37355	1.64677	-0.0693932	0.796193	-1.91378	2.2439
101	-0.397167	1.59488	1.35916	1.66611	-0.114182	0.792282	-1.93843	2.23979
102	-0.389771	1.58661	1.38875	1.67694	-0.0841904	0.793792	-1.92323	2.23623
103	-0.404148	1.5838	1.41381	1.68065	-0.0537796	0.797349	-1.94295	2.24546
104	-0.361832	1.58461	1.42121	1.68709	-0.0402298	0.799737	-1.94377	2.24046
105	-0.372921	1.58559	1.46147	1.6868	0.0033226	0.784194	-1.94705	2.24679
106	-0.381962	1.58055	1.45696	1.6876	0.0246887	0.803666	-1.95897	2.25198
107	-0.388538	1.58479	1.47421	1.69642	0.0316772	0.800096	-1.95815	2.24291
108	-0.379498	1.58583	1.49311	1.70541	-0.0118752	0.807734	-1.97213	2.25027
109	-0.411957	1.59302	1.54282	1.71162	0.0107193	0.798574	-1.98445	2.25391
110	-0.4062	1.59768	1.55638	1.69594	-0.0155792	0.79577	-1.99389	2.24792
111	-0.409081	1.59914	1.52844	1.68809	0.0234566	0.793759	-2.00787	2.24506
112	-0.411953	1.60449	1.51653	1.69335	0.0172958	0.810265	-2.00253	2.25359
113	-0.456326	1.60287	1.52475	1.69098	0.0456429	0.812597	-2.04731	2.2488
114	-0.478107	1.59975	1.57159	1.68877	0.0493469	0.810807	-2.04854	2.25297
115	-0.421818	1.61015	1.54734	1.69122	0.0583801	0.811639	-2.0621	2.25499
116	-0.468655	1.61859	1.5761	1.69337	0.0961838	0.810926	-2.08593	2.25163
117	-0.47728	1.61379	1.52762	1.69746	0.123711	0.819282	-2.10319	2.25269
118	-0.455505	1.61253	1.56953	1.68435	0.122887	0.827981	-2.12989	2.25714
119	-0.496593	1.62073	1.54283	1.68191	0.186989	0.820534	-2.10976	2.257
120	-0.467014	1.61822	1.54406	1.68524	0.209171	0.841962	-2.15907	2.26053
121	-0.459202	1.61299	1.5757	1.69068	0.217384	0.840714	-2.17016	2.26155
122	-0.489201	1.61959	1.55926	1.69364	0.277382	0.844856	-2.14427	2.25898
123	-0.506042	1.61531	1.54324	1.68222	0.272442	0.848207	-2.16482	2.28153
124	-0.485504	1.61124	1.5531	1.68357	0.266289	0.852014	-2.15208	2.28434
125	-0.519192	1.61454	1.59131	1.68755	0.299564	0.855839	-2.134	2.27586
126	-0.551243	1.61145	1.57733	1.69028	0.346405	0.860641	-2.1451	2.29175
127	-0.536861	1.62123	1.55145	1.68469	0.346813	0.86935	-2.12373	2.29773
128	-0.522076	1.61894	1.55022	1.68394	0.351334	0.853808	-2.15249	2.29755
129	-0.533985	1.63396	1.57898	1.68689	0.343525	0.869211	-2.12701	2.30158
130	-0.478519	1.62337	1.572	1.67867	0.374348	0.861606	-2.11757	2.31289
131	-0.543846	1.63366	1.5794	1.68366	0.338188	0.855164	-2.12579	2.3153
132	-0.500706	1.63272	1.58104	1.67619	0.360783	0.846864	-2.12045	2.31484
133	-0.459614	1.62769	1.57775	1.68353	0.337776	0.847454	-2.12167	2.31234
134	-0.457973	1.62897	1.59007	1.67791	0.348457	0.841688	-2.12702	2.32708
135	-0.432911	1.63395	1.58802	1.67992	0.367355	0.857667	-2.12661	2.32759
136	-0.423046	1.63777	1.61308	1.6645	0.362427	0.854317	-2.16112	2.33437
137	-0.430031	1.62102	1.59953	1.66353	0.369411	0.852348	-2.15496	2.3351
138	-0.435375	1.62509	1.59624	1.65882	0.382561	0.84247	-2.14222	2.33754
139	-0.417709	1.63642	1.62007	1.66768	0.371468	0.838373	-2.13236	2.34604
140	-0.414009	1.63858	1.59295	1.65953	0.35791	0.839214	-2.08717	2.34589
141	-0.395519	1.63852	1.57775	1.66567	0.360374	0.830312	-2.12167	2.34449
142	-0.389355	1.64277	1.57323	1.66009	0.325859	0.823008	-2.10935	2.36349
143	-0.409901	1.64594	1.58144	1.66217	0.336132	0.824518	-2.09497	2.36602
144	-0.390594	1.6441	1.55967	1.65516	0.311481	0.819021	-2.07114	2.36376
145	-0.390179	1.66552	1.56378	1.65899	0.309834	0.813666	-2.10606	2.37247
146	-0.376209	1.65626	1.57857	1.66027	0.312298	0.812	-2.08593	2.37417
147	-0.397167	1.65577	1.56255	1.64637	0.330791	0.815614	-2.08224	2.37442
148	-0.393463	1.65334	1.58391	1.65023	0.312298	0.817933	-2.06785	2.3807
149	-0.383198	1.65339	1.56707	1.64248	0.304497	0.817902	-2.09579	2.37648
150	-0.394291	1.64226	1.53297	1.648	0.298336	0.810232	-2.09785	2.38893
151	-0.395935	1.64618	1.51118	1.64757	0.286827	0.815639	-2.08388	2.38473
152	-0.40086	1.65928	1.52064	1.65705	0.253548	0.816051	-2.1036	2.39679
153	-0.397167	1.66746	1.5305	1.669	0.293816	0.816568	-2.08593	2.39727
154	-0.419758	1.66862	1.51366	1.66128	0.271214	0.803166	-2.06334	2.4021
155	-0.379086	1.66101	1.50913	1.65342	0.28231	0.809552	-2.08922	2.41048
156	-0.390591	1.66724	1.49023	1.64968	0.259712	0.797895	-2.06539	2.40687
157	-0.350739	1.65724	1.47298	1.65695	0.271629	0.81047	-2.05882	2.41314
158	-0.319099	1.66743	1.47092	1.65091	0.297096	0.808616	-2.03498	2.41332
159	-0.30677	1.66263	1.46681	1.64272	0.291756	0.792514	-2.03498	2.40269
160	-0.297737	1.65694	1.46189	1.64202	0.284775	0.804434	-2.04074	2.42405
161	-0.273495	1.66764	1.40231	1.64545	0.304905	0.801592	-2.01978	2.41035
162	-0.247196	1.66612	1.40354	1.63897	0.307777	0.808846	-1.99431	2.4105
163	-0.223778	1.67865	1.39655	1.63946	0.304909	0.80334	-2.00951	2.41228
164	-0.211452	1.66943	1.4097	1.64751	0.316822	0.817004	-1.98855	2.41187
165	-0.239384	1.67571	1.37395	1.64447	0.322571	0.815835	-1.98527	2.40788
166	-0.212681	1.66481	1.37848	1.64232	0.298744	0.81559	-1.98609	2.41832
167	-0.220901	1.6748	1.34273	1.62567	0.284363	0.811313	-1.97787	2.40865
168	-0.203648	1.68665	1.34643	1.63157	0.275326	0.815863	-1.94336	2.40758
169	-0.20118	1.68101	1.36615	1.63223	0.292171	0.813752	-1.93719	2.41191
170	-0.162968	1.68529	1.31151	1.61936	0.295048	0.80947	-1.94911	2.42008
171	-0.141193	1.6872	1.30411	1.63316	0.31435	0.812004	-1.92323	2.41634
172	-0.113255	1.68653	1.28479	1.63921	0.294632	0.805334	-1.91049	2.4216
173	-0.0951729	1.67514	1.25932	1.63428	0.291759	0.814849	-1.89159	2.42666
174	-0.096817	1.68905	1.27247	1.62381	0.296688	0.80854	-1.89817	2.43033
175	-0.0380669	1.6738	1.22234	1.6252	0.304085	0.810602	-1.86776	2.42307
176	-0.039299	1.67792	1.2585	1.62816	0.302029	0.805889	-1.8731	2.41764
177	-0.0516243	1.6788	1.26795	1.61948	0.325859	0.81217	-1.84187	2.42317
178	-0.00355148	1.67735	1.25809	1.62792	0.304085	0.803212	-1.85995	2.41041
179	0.0100136	1.68811	1.23919	1.61542	0.282719	0.804732	-1.88132	2.42226
180	-0.000267029	1.68659	1.25357	1.62463	0.253136	0.798029	-1.84311	2.42466
181	-0.0228691	1.69507	1.24659	1.63896	0.259296	0.793674	-1.84845	2.43518
182	-0.0319023	1.69221	1.27206	1.62221	0.223553	0.792076	-1.83284	2.4364
183	0.00794601	1.68955	1.28357	1.63426	0.226021	0.796255	-1.81435	2.43495
184	0.000560761	1.68272	1.27534	1.633	0.23177	0.788689	-1.82298	2.44345
185	0.0276794	1.67438	1.30781	1.63668	0.232182	0.794037	-1.83037	2.42819
186	0.0371284	1.67625	1.26384	1.64238	0.219036	0.777905	-1.78969	2.42043
187	0.0132942	1.66896	1.31767	1.63267	0.226021	0.773447	-1.79545	2.43142
188	0.0165825	1.67399	1.32794	1.63787	0.219444	0.778869	-1.79174	2.42465
189	0.0280914	1.68207	1.30822	1.63633	0.207527	0.772488	-1.81311	2.42511
190	0.0243874	1.67473	1.3415	1.65251	0.21698	0.767353	-1.80942	2.42955
191	0.0350723	1.6788	1.31068	1.64751	0.227249	0.773988	-1.81024	2.43872
192	0.042057	1.68323	1.30328	1.645	0.243279	0.779659	-1.81229	2.44438
193	0.032608	1.67622	1.29959	1.64634	0.269569	0.779664	-1.79175	2.43969
194	0.0132942	1.67279	1.31109	1.64729	0.288471	0.77813	-1.80079	2.43782
195	0.0860176	1.66835	1.32711	1.6384	0.312714	0.790708	-1.78271	2.4353
196	0.0802689	1.67787	1.31273	1.64265	0.313942	0.796297	-1.81311	2.43499
197	0.102867	1.67498	1.33041	1.6429	0.302856	0.79466	-1.81681	2.43194
198	0.0724602	1.6824	1.32671	1.64762	0.329559	0.809098	-1.8353	2.43173
199	0.0699959	1.67604	1.28479	1.65926	0.368591	0.79896	-1.81969	2.4383
200	0.0576668	1.68987	1.26878	1.65891	0.352566	0.815518	-1.81065	2.44944
201	0.0408211	1.68156	1.26179	1.6561	0.35585	0.809432	-1.81476	2.43992
202	-0.0130005	1.68965	1.24413	1.65895	0.391598	0.821472	-1.79874	2.43478
203	-0.0335388	1.6938	1.25398	1.65722	0.359962	0.809427	-1.79709	2.45843
204	-0.0327263	1.70514	1.24617	1.6756	0.376396	0.799282	-1.79256	2.44659
205	-0.0779228	1.71788	1.27042	1.66617	0.377628	0.802444	-1.80408	2.45487
206	-0.096817	1.71077	1.25151	1.67448	0.392422	0.800424	-1.81271	2.44774
207	-0.141605	1.71582	1.23919	1.68381	0.411324	0.810476	-1.81886	2.45367
208	-0.129692	1.70251	1.26795	1.67213	0.424469	0.802126	-1.77614	2.46084
209	-0.163788	1.70392	1.23344	1.68047	0.39571	0.806133	-1.7864	2.4683
210	-0.167488	1.69716	1.26508	1.69206	0.383385	0.801278	-1.7938	2.46256
211	-0.214737	1.70827	1.28439	1.68621	0.369415	0.798533	-1.80942	2.46367
212	-0.204468	1.71506	1.29179	1.6829	0.365715	0.793582	-1.84105	2.46405
213	-0.22501	1.71481	1.27904	1.69025	0.368179	0.785512	-1.81147	2.45791
214	-0.233639	1.71936	1.31726	1.69191	0.387489	0.789029	-1.86448	2.45853
215	-0.246376	1.70717	1.33369	1.71798	0.385441	0.788129	-1.84557	2.46457
216	-0.253773	1.70069	1.3604	1.7247	0.392014	0.776173	-1.87762	2.45723
217	-0.273083	1.69345	1.406	1.73164	0.357498	0.788152	-1.89652	2.45747
218	-0.275955	1.70456	1.47092	1.74072	0.362015	0.789398	-1.87556	2.45613
219	-0.30883	1.71844	1.4738	1.75573	0.373932	0.789998	-1.88173	2.46235
220	-0.316223	1.71381	1.52145	1.76034	0.369411	0.789892	-1.90228	2.46584
221	-0.296501	1.71166	1.56871	1.76807	0.377628	0.781648	-1.92241	2.46931
222	-0.315815	1.7172	1.58556	1.80185	0.380917	0.774719	-1.92159	2.4773
223	-0.314995	1.71582	1.62294	1.79829	0.363663	0.786154	-1.92035	2.46962
224	-0.313755	1.71764	1.63198	1.81745	0.369411	0.782655	-1.93227	2.46182
225	-0.333481	1.71982	1.6365	1.82729	0.413376	0.78017	-1.96719	2.46615
226	-0.322796	1.7247	1.67841	1.83888	0.416252	0.779812	-1.97377	2.4606
227	-0.369228	1.73828	1.69238	1.84842	0.439259	0.777713	-1.98157	2.46612
228	-0.362648	1.73511	1.72483	1.8677	0.453232	0.779656	-1.98445	2.45999
229	-0.391003	1.73261	1.73552	1.85961	0.455288	0.772583	-1.99513	2.45748
230	-0.414425	1.72419	1.7762	1.87543	0.454464	0.764877	-1.99965	2.4665
231	-0.390591	1.73766	1.76305	1.88014	0.439259	0.761895	-2.03293	2.45837
232	-0.357311	1.73467	1.74867	1.88186	0.439266	0.753624	-2.03128	2.45392
233	-0.385662	1.73649	1.7836	1.88484	0.435566	0.762462	-2.03128	2.45979
234	-0.361835	1.73878	1.77619	1.8863	0.47377	0.749509	-2.05183	2.4545
235	-0.372101	1.73306	1.77948	1.90247	0.465561	0.746109	-2.04361	2.46343
236	-0.375801	1.75728	1.79304	1.89739	0.488564	0.744623	-2.08059	2.45851
237	-0.393879	1.75407	1.79756	1.90531	0.45282	0.732645	-2.12209	2.45522
238	-0.419765	1.76483	1.75072	1.90635	0.465557	0.727947	-2.15537	2.45905
239	-0.432091	1.78107	1.78236	1.9174	0.469666	0.734802	-2.16235	2.46119
240	-0.439896	1.76762	1.75647	1.91475	0.492672	0.738104	-2.17633	2.45669
241	-0.419758	1.76262	1.79838	1.92354	0.495548	0.721554	-2.16975	2.45987
242	-0.416473	1.76759	1.82345	1.9164	0.493492	0.73397	-2.16564	2.44667
243	-0.380321	1.7725	1.80332	1.93429	0.505821	0.722435	-2.16276	2.44038
244	-0.366348	1.77402	1.82262	1.93409	0.49144	0.722041	-2.15825	2.44813
245	-0.363884	1.78933	1.8255	1.94707	0.490211	0.71967	-2.19358	2.43855
246	-0.386894	1.78395	1.85262	1.93626	0.513218	0.714717	-2.18208	2.44185
247	-0.383198	1.78143	1.83126	1.94855	0.467205	0.709959	-2.21166	2.44093
248	-0.400043	1.78295	1.84235	1.95168	0.502125	0.703243	-2.1981	2.44738
249	-0.409496	1.78451	1.85015	1.95342	0.460629	0.699872	-2.2018	2.434
250	-0.418121	1.78931	1.85714	1.94986	0.45282	0.686779	-2.18619	2.43458
251	-0.425514	1.78829	1.86083	1.96816	0.45282	0.698455	-2.18208	2.43575
252	-0.414425	1.79147	1.88796	1.96932	0.445835	0.690265	-2.18084	2.43419
253	-0.431267	1.79965	1.89905	1.98003	0.449944	0.686023	-2.18865	2.44128
254	-0.40456	1.79555	1.93972	1.9779	0.422005	0.677839	-2.1681	2.43786
255	-0.439075	1.79313	1.94096	1.9909	0.413376	0.677206	-2.18495	2.44506
256	-0.430859	1.80859	1.96396	1.98648	0.375168	0.678918	-2.17756	2.43763
257	-0.429626	1.80921	1.95205	1.99501	0.361198	0.674803	-2.16523	2.43457
258	-0.447296	1.81331	1.98451	1.99793	0.397766	0.673286	-2.15989	2.4364
259	-0.414421	1.81705	2.00053	2.0071	0.411324	0.665909	-2.16892	2.42912
260	-0.426338	1.81204	2.00053	2.0185	0.365715	0.665797	-2.14633	2.43693
261	-0.38895	1.81046	1.98204	2.02391	0.378456	0.670806	-2.13441	2.43291
262	-0.415653	1.8116	1.99067	2.02099	0.389549	0.664512	-2.15866	2.4311
263	-0.441544	1.83004	1.98985	2.0255	0.400635	0.660696	-2.17262	2.43012
264	-0.458801	1.81518	2.00793	2.01824	0.405567	0.660956	-2.1603	2.43498
265	-0.471535	1.81351	2.01779	2.01582	0.397354	0.670405	-2.17222	2.42803
266	-0.457153	1.82948	2.02354	2.0182	0.41132	0.667828	-2.17386	2.4322
267	-0.446056	1.82411	2.03997	2.02227	0.408859	0.668026	-2.17468	2.43105
268	-0.462494	1.81887	2.04039	2.02425	0.404743	0.65649	-2.19358	2.42458
269	-0.474407	1.82334	2.026	2.02036	0.370232	0.657262	-2.19522	2.42239
270	-0.49865	1.83388	2.03709	2.01952	0.379272	0.643109	-2.1829	2.41648
271	-0.518784	1.82065	2.02806	2.02131	0.371468	0.643246	-2.18742	2.42908
272	-0.497829	1.82051	2.04573	2.02485	0.373112	0.651339	-2.18947	2.42614
273	-0.489201	1.81079	2.01779	2.02316	0.357498	0.644477	-2.17263	2.43705
274	-0.467838	1.80771	2.03628	2.03218	0.327915	0.650416	-2.20139	2.42707
275	-0.466194	1.79986	2.02642	2.02891	0.296276	0.643043	-2.18578	2.44528
276	-0.430038	1.78918	2.03504	2.01933	0.288883	0.647729	-2.21125	2.45207
277	-0.457973	1.78294	2.02395	2.02608	0.284363	0.654324	-2.20016	2.43724
278	-0.431679	1.78436	2.02313	2.01364	0.29792	0.656514	-2.21165	2.44133
279	-0.436607	1.76591	2.04038	2.01874	0.296688	0.655134	-2.19276	2.43235
280	-0.432091	1.76997	2.04901	2.0092	0.263821	0.644191	-2.23344	2.4356
281	-0.446472	1.76023	2.02929	2.00707	0.256424	0.649953	-2.23877	2.43559
282	-0.408257	1.76599	2.03505	2.00777	0.23999	0.648714	-2.20427	2.43924
283	-0.395519	1.76244	2.00423	2.00331	0.224789	0.649219	-2.20262	2.43331
284	-0.409496	1.76213	1.97547	2.00101	0.210815	0.639372	-2.18906	2.43467
285	-0.401684	1.76125	1.96889	2.01076	0.199726	0.650197	-2.18824	2.42651
286	-0.430035	1.76604	1.96972	2.00278	0.191505	0.655159	-2.18043	2.43041
287	-0.414833	1.75686	1.94917	1.99449	0.189041	0.641494	-2.19522	2.4377
288	-0.393467	1.75715	1.93027	2.00001	0.171783	0.641266	-2.17797	2.43486
289	-0.394703	1.75335	1.91753	1.98786	0.179176	0.637295	-2.164	2.44378
290	-0.34827	1.74609	1.91754	1.99042	0.172195	0.637289	-2.14181	2.44231
291	-0.331017	1.7356	1.90151	1.98264	0.168083	0.639312	-2.13565	2.4361
292	-0.308006	1.7367	1.88343	1.99347	0.14138	0.629901	-2.13031	2.44087
293	-0.326084	1.72347	1.88138	1.97341	0.158226	0.627757	-2.11551	2.44628
294	-0.314579	1.71438	1.86946	1.97625	0.153702	0.626935	-2.13113	2.44567
295	-0.309238	1.71072	1.86248	1.97495	0.139736	0.631259	-2.14181	2.44396
296	-0.25993	1.7179	1.81153	1.99167	0.123302	0.618906	-2.12209	2.44738
297	-0.282948	1.70323	1.81934	1.98801	0.140148	0.642	-2.1036	2.4482
298	-0.274311	1.69315	1.79674	1.99461	0.117962	0.636733	-2.08429	2.45277
299	-0.268562	1.67717	1.79756	1.98486	0.0912514	0.633259	-2.12784	2.45166
300	-0.254589	1.67105	1.81318	1.98774	0.131519	0.635389	-2.13606	2.45183
301	-0.247196	1.65721	1.78812	1.98336	0.140556	0.634715	-2.11675	2.45086
302	-0.255417	1.64096	1.79057	1.98349	0.111801	0.650408	-2.1151	2.45736
303	-0.255005	1.64698	1.76551	1.98583	0.11837	0.646714	-2.13113	2.45274
304	-0.253357	1.64092	1.73922	1.9912	0.112206	0.650265	-2.15332	2.44613
305	-0.238159	1.63852	1.76674	1.99234	0.102753	0.653172	-2.16646	2.43731
306	-0.247196	1.62157	1.71498	1.99356	0.101116	0.658891	-2.13236	2.44629
307	-0.256645	1.62054	1.68047	1.9988	0.0912476	0.659285	-2.14017	2.44448
308	-0.243908	1.61122	1.68128	1.99345	0.0834465	0.66178	-2.11428	2.44276
309	-0.213505	1.62027	1.68087	2.00086	0.0859146	0.65485	-2.15126	2.44439
310	-0.184338	1.61294	1.62212	1.99584	0.11673	0.657904	-2.16195	2.44586
311	-0.226246	1.60679	1.66321	1.98682	0.106865	0.6622	-2.17591	2.45776
312	-0.237751	1.60707	1.62048	1.99245	0.110565	0.669125	-2.16318	2.44665
313	-0.209808	1.61079	1.60445	1.99375	0.134396	0.670108	-2.16482	2.44356
314	-0.228294	1.61149	1.6287	1.97764	0.0760498	0.680412	-2.11674	2.44672
315	-0.228703	1.60388	1.60158	1.98361	0.0764618	0.67433	-2.1529	2.4479
316	-0.234871	1.59724	1.57857	1.97344	0.0653725	0.666216	-2.1377	2.45045
317	-0.208569	1.58598	1.5798	1.972	0.0838547	0.677678	-2.15168	2.45031
318	-0.220901	1.57313	1.57487	1.97115	0.0805779	0.680884	-2.10935	2.43952
319	-0.183102	1.57351	1.56172	1.97271	0.0916634	0.656117	-2.11963	2.43589
320	-0.175701	1.57963	1.53502	1.97508	0.0859108	0.649812	-2.09127	2.43796
321	-0.176117	1.55886	1.50708	1.96004	0.0789261	0.653706	-2.11798	2.45184
322	-0.151054	1.56712	1.49804	1.95528	0.0998802	0.64963	-2.09457	2.44523
323	-0.173649	1.5586	1.48202	1.97063	0.0674248	0.641864	-2.1188	2.44099
324	-0.129272	1.54818	1.44298	1.96261	0.0542755	0.640212	-2.13688	2.44318
325	-0.137081	1.51776	1.43805	1.96173	0.0209961	0.63073	-2.12989	2.45195
326	-0.125168	1.50946	1.4327	1.95941	0.0477028	0.627306	-2.11346	2.43693
327	-0.101334	1.49839	1.40107	1.96531	0.0431824	0.636014	-2.13113	2.45189
328	-0.109138	1.49914	1.37108	1.95493	0.0172958	0.624902	-2.11428	2.45696
329	-0.0495644	1.49046	1.35342	1.95415	0.0156555	0.607807	-2.10524	2.45946
330	-0.0458717	1.4836	1.34889	1.95616	-0.0168037	0.606146	-2.10688	2.44522
331	-0.068058	1.48523	1.32999	1.95011	-0.031189	0.598028	-2.10525	2.44674
332	-0.0848999	1.47035	1.30986	1.96067	-0.0126953	0.601559	-2.11223	2.4413
333	-0.0676422	1.48292	1.30082	1.96458	-0.00283813	0.6054	-2.11059	2.44827
334	-0.0512085	1.47834	1.28643	1.95736	-0.0131035	0.603931	-2.11388	2.44635
335	-0.0545006	1.48543	1.25603	1.96105	-0.0270805	0.609582	-2.13072	2.44443
336	-0.0964127	1.4833	1.25069	1.96948	0.0160637	0.613644	-2.10935	2.43821
337	-0.126392	1.48809	1.21988	1.9582	0.0201721	0.609783	-2.10483	2.44637
338	-0.0836678	1.47627	1.24741	1.946	-0.0414581	0.610324	-2.11388	2.44571
339	-0.103386	1.47606	1.23302	1.95114	-0.0176239	0.613146	-2.09086	2.44444
340	-0.0520325	1.47246	1.2055	1.94652	-0.0320053	0.608952	-2.04279	2.4502
341	-0.0643578	1.46245	1.22234	1.94512	-0.0365257	0.601218	-2.05347	2.45766
342	-0.0462761	1.45891	1.20961	1.94225	-0.0451546	0.588238	-2.01814	2.44867
343	-0.0549049	1.46427	1.19851	1.92465	-0.0217361	0.592353	-2.01238	2.44684
344	-0.0392952	1.45998	1.18578	1.93528	-0.0283089	0.599008	-2.028	2.44871
345	-0.0253258	1.4584	1.17838	1.92557	-0.00735855	0.599377	-2.00664	2.46242
346	-0.0602531	1.46273	1.17099	1.91873	0.0164757	0.596645	-1.95117	2.45715
347	-0.0442238	1.45514	1.15372	1.91515	-0.00940704	0.591754	-1.97705	2.46419
348	-0.0109482	1.46296	1.17797	1.92303	0.0177116	0.607642	-1.93473	2.46958
349	-0.00683975	1.45574	1.14798	1.92549	-0.00653458	0.613623	-1.9335	2.47722
350	-0.00149536	1.4508	1.16975	1.91694	0.0218124	0.586915	-1.92159	2.48736
351	-0.00272751	1.46294	1.16236	1.9219	0.0329132	0.599579	-1.91707	2.50236
352	0.00836563	1.45605	1.15291	1.9264	0.0181198	0.618466	-1.89611	2.49964
353	0.0145302	1.45161	1.13647	1.92996	0.0485268	0.616779	-1.89858	2.50568
354	0.0646553	1.46127	1.16195	1.92428	0.0440025	0.616446	-1.90926	2.51298
355	0.0445251	1.46673	1.13442	1.90958	0.0518074	0.627407	-1.89899	2.53026
356	0.00630951	1.46406	1.15907	1.91307	0.0390701	0.624586	-1.88255	2.5287
357	0.0568504	1.45634	1.13853	1.91561	0.0033226	0.631133	-1.89077	2.53232
358	0.0576706	1.44475	1.12538	1.9141	0.0205803	0.62574	-1.87022	2.54642
359	0.0745201	1.4447	1.11182	1.92054	0.0472908	0.628074	-1.88953	2.55172
360	0.0782166	1.44369	1.08347	1.9187	0.0201759	0.630287	-1.88009	2.54948
361	0.0872574	1.43396	1.11264	1.9095	0.00209427	0.629136	-1.84968	2.54052
362	0.11068	1.44231	1.07443	1.92396	0.00907898	0.631706	-1.85461	2.54339
363	0.138611	1.44231	1.08593	1.91631	-0.00694275	0.637201	-1.84187	2.53923
364	0.160389	1.41628	1.06662	1.91397	-0.0484428	0.635339	-1.82627	2.54797
365	0.187092	1.42173	1.06868	1.90774	-0.0315933	0.637485	-1.81188	2.54947
366	0.213802	1.43538	1.12414	1.91428	-0.059948	0.635631	-1.79503	2.54333
367	0.217499	1.43758	1.1299	1.92094	-0.021328	0.636589	-1.79873	2.54476
368	0.225716	1.43821	1.13483	1.91445	-0.0254364	0.647027	-1.756	2.54461
369	0.250774	1.41809	1.15496	1.91545	-0.050911	0.654077	-1.78887	2.54793
370	0.262287	1.40957	1.15414	1.91246	-0.0472107	0.653091	-1.77408	2.53941
371	0.345695	1.4172	1.1829	1.92589	-0.0229645	0.654166	-1.79339	2.53107
372	0.312817	1.41886	1.18536	1.92532	0.000450134	0.673516	-1.77408	2.53212
373	0.318569	1.41119	1.20631	1.92118	-0.0184479	0.661028	-1.79339	2.53538
374	0.341995	1.42055	1.23508	1.92795	-0.00366211	0.656402	-1.75148	2.54346
375	0.355141	1.41777	1.27658	1.93873	0.00455856	0.657758	-1.73217	2.55004
376	0.348976	1.43125	1.28479	1.93942	-0.0106392	0.660444	-1.75148	2.55955
377	0.356781	1.42767	1.31397	1.94924	-0.00365829	0.650245	-1.72807	2.54326
378	0.359253	1.44482	1.31479	1.94988	0.0177078	0.654384	-1.73382	2.55622
379	0.376919	1.44323	1.30411	1.95704	-0.031189	0.651755	-1.72519	2.54563
380	0.390064	1.43374	1.32424	1.96437	-0.0652847	0.636878	-1.72642	2.55648
381	0.413898	1.43358	1.33081	1.97192	-0.0624161	0.633842	-1.71861	2.55398
382	0.402802	1.43734	1.35053	1.98002	-0.068573	0.630926	-1.673	2.57792
383	0.431152	1.43692	1.3604	1.98471	-0.0833664	0.634709	-1.66479	2.56034
384	0.424168	1.41273	1.35752	2.00547	-0.0644646	0.637113	-1.64137	2.55922
385	0.424984	1.4111	1.38998	1.99207	-0.0829544	0.636124	-1.62987	2.56205
386	0.420467	1.41049	1.38834	1.99063	-0.0837784	0.650538	-1.6007	2.55429
387	0.401157	1.41603	1.39697	2.00468	-0.0961037	0.647917	-1.57563	2.5545
388	0.374043	1.42081	1.3797	2.00533	-0.140888	0.641209	-1.57152	2.56394
389	0.381847	1.41329	1.36779	2.01422	-0.13308	0.63357	-1.56865	2.54883
390	0.400333	1.40825	1.40394	2.02301	-0.141712	0.635042	-1.54482	2.55364
391	0.399101	1.39995	1.40271	2.03615	-0.161427	0.642484	-1.55468	2.54424
392	0.409378	1.39201	1.40231	2.02139	-0.163898	0.642779	-1.57604	2.5254
393	0.403622	1.37882	1.39779	2.0333	-0.139656	0.64195	-1.56741	2.52774
394	0.383904	1.38729	1.37026	2.03838	-0.139244	0.632835	-1.55222	2.53688
395	0.378155	1.38461	1.37231	2.03536	-0.148285	0.649714	-1.56577	2.54088
396	0.383495	1.37053	1.38628	2.03951	-0.155678	0.638161	-1.55509	2.55458
397	0.394585	1.36922	1.39491	2.03741	-0.184029	0.644518	-1.55592	2.55999
398	0.390068	1.36695	1.39655	2.03684	-0.209503	0.63777	-1.5555	2.55218
399	0.426636	1.35297	1.39737	2.02903	-0.247715	0.640103	-1.57851	2.54479
400	0.411022	1.35613	1.36491	2.02577	-0.24073	0.638406	-1.57933	2.54402
401	0.40609	1.35352	1.37231	2.01934	-0.255524	0.639483	-1.5592	2.53857
402	0.421295	1.35275	1.35834	2.01949	-0.236622	0.638402	-1.56947	2.54374
403	0.385132	1.33903	1.34971	2.01791	-0.214432	0.650216	-1.55016	2.5442
404	0.389652	1.34681	1.32219	2.01518	-0.214436	0.642389	-1.56125	2.54787
405	0.389656	1.33997	1.31027	2.00829	-0.2132	0.648661	-1.5366	2.543
406	0.386368	1.34008	1.3493	2.00143	-0.280586	0.641579	-1.5555	2.55534
407	0.435673	1.33913	1.33574	1.99411	-0.297428	0.6317	-1.54852	2.55245
408	0.448406	1.33795	1.33985	1.98588	-0.325775	0.631266	-1.6011	2.55574
409	0.459095	1.33139	1.34848	1.98693	-0.374676	0.624276	-1.57357	2.55831
410	0.473061	1.32306	1.35176	1.99395	-0.376732	0.629306	-1.58385	2.56096
411	0.447586	1.30466	1.33041	1.99164	-0.389057	0.611175	-1.58262	2.55329
412	0.438549	1.32826	1.31479	1.98339	-0.389053	0.631037	-1.62206	2.55211
413	0.439781	1.31805	1.27206	1.99888	-0.375496	0.631633	-1.62124	2.55669
414	0.392525	1.31292	1.25974	1.99131	-0.382481	0.642329	-1.61795	2.54749
415	0.400341	1.31314	1.24165	1.98794	-0.383713	0.62671	-1.65164	2.53764
416	0.43362	1.3154	1.24823	1.99648	-0.390701	0.639593	-1.68205	2.53623
417	0.446766	1.31268	1.23754	1.9912	-0.379604	0.635076	-1.64384	2.54248
418	0.441833	1.29801	1.20879	2.00221	-0.406311	0.643055	-1.66356	2.54566
419	0.419651	1.30972	1.18906	2.00283	-0.380833	0.636051	-1.67218	2.53673
420	0.367878	1.29678	1.18085	2.00271	-0.382481	0.646608	-1.70875	2.53514
421	0.36829	1.30104	1.17427	1.99362	-0.377556	0.638028	-1.68245	2.53729
422	0.407734	1.30327	1.1677	1.99935	-0.378376	0.645761	-1.69848	2.53233
423	0.431561	1.30212	1.11634	1.99912	-0.37796	0.639603	-1.70465	2.54032
424	0.379791	1.30286	1.12661	1.99781	-0.391933	0.640758	-1.72724	2.53571
425	0.388832	1.29521	1.1151	2.00473	-0.388641	0.651223	-1.72108	2.53897
426	0.399513	1.28054	1.10853	2.00739	-0.370979	0.637552	-1.73053	2.53189
427	0.392124	1.28324	1.05676	2.00724	-0.345913	0.635653	-1.76874	2.52626
428	0.398697	1.27959	1.0658	1.99429	-0.31715	0.641459	-1.70957	2.53647
429	0.419239	1.26943	1.06662	1.99363	-0.291679	0.664694	-1.68122	2.52927
430	0.413898	1.27211	1.00663	2.00227	-0.281406	0.655286	-1.71944	2.52851
431	0.410614	1.26133	1.03704	2.00106	-0.293324	0.671726	-1.7182	2.53907
432	0.432388	1.26173	1.03581	2.00402	-0.304008	0.665882	-1.74574	2.54052
433	0.436497	1.24782	1.04156	2.01433	-0.271954	0.663798	-1.71738	2.54217
434	0.425812	1.25013	1.01608	2.01869	-0.303181	0.669908	-1.72314	2.54201
435	0.415543	1.23934	1.01978	2.01751	-0.302361	0.671664	-1.72231	2.54711
436	0.415546	1.2389	0.994717	2.01642	-0.318386	0.674211	-1.71163	2.54905
437	0.418827	1.23452	1.00623	2.0247	-0.334412	0.67042	-1.69109	2.55243
438	0.41061	1.22272	0.98774	2.02646	-0.319622	0.663112	-1.64384	2.56006
439	0.445122	1.20533	1.01978	2.02779	-0.375492	0.662265	-1.63602	2.55296
440	0.401573	1.20374	1.02266	2.03079	-0.349201	0.664771	-1.61014	2.54634
441	0.383495	1.20632	1.01978	2.03689	-0.356186	0.673378	-1.60645	2.56023
442	0.4291	1.20398	1.04115	2.04575	-0.361523	0.667794	-1.57439	2.56669
443	0.436905	1.19101	1.02389	2.05023	-0.397678	0.666327	-1.59289	2.5781
444	0.457859	1.18178	1.01075	2.04866	-0.342216	0.663434	-1.59248	2.58056
445	0.459091	1.18813	1.01567	2.04411	-0.369743	0.649432	-1.60069	2.58208
446	0.471012	1.18282	1.04115	2.06313	-0.425621	0.66108	-1.58919	2.57878
447	0.487034	1.17479	1.0391	2.06307	-0.39275	0.659516	-1.58261	2.58677
448	0.530998	1.18186	1.01321	2.0808	-0.398502	0.655024	-1.58303	2.58962
449	0.513329	1.17158	1.00048	2.078	-0.426441	0.655165	-1.59823	2.58893
450	0.484562	1.16777	0.983623	2.07337	-0.430962	0.655413	-1.57276	2.59643
451	0.501411	1.16381	0.99184	2.07131	-0.412888	0.648297	-1.59946	2.61163
452	0.521133	1.15036	1.00869	2.07338	-0.417408	0.635872	-1.57399	2.6186
453	0.514973	1.15141	0.996769	2.07668	-0.429314	0.643365	-1.55878	2.61332
454	0.538803	1.15474	0.979107	2.0734	-0.438766	0.645361	-1.53824	2.62794
455	0.52689	1.14267	0.970482	2.06512	-0.390694	0.645205	-1.51154	2.62999
456	0.531406	1.14633	0.935966	2.07047	-0.39357	0.640697	-1.50948	2.62162
457	0.520721	1.14391	0.973354	2.0862	-0.371387	0.620691	-1.50825	2.63595
458	0.536751	1.14306	0.949524	2.07135	-0.385353	0.627008	-1.50825	2.64093
459	0.493603	1.15063	0.928158	2.07246	-0.35331	0.637807	-1.48689	2.62834
460	0.510452	1.16124	0.961029	2.05592	-0.348785	0.645055	-1.49346	2.63363
461	0.495663	1.15809	0.923233	2.06406	-0.33482	0.640644	-1.49798	2.62732
462	0.527706	1.15404	0.953632	2.06249	-0.340981	0.650591	-1.48565	2.63518
463	0.513737	1.15722	0.932266	2.05725	-0.356186	0.655077	-1.46141	2.63131
464	0.488678	1.14109	0.9109	2.05824	-0.358238	0.651797	-1.48113	2.62069
465	0.504292	1.15245	0.909256	2.07046	-0.321671	0.652161	-1.48442	2.63536
466	0.493603	1.13934	0.901863	2.05798	-0.306061	0.635815	-1.46922	2.63491
467	0.495663	1.14236	0.9109	2.05551	-0.301952	0.642869	-1.46757	2.6547
468	0.50552	1.1484	0.895287	2.05741	-0.302773	0.630857	-1.46018	2.63925
469	0.563866	1.13991	0.907204	2.04862	-0.324959	0.63857	-1.45607	2.64744
470	0.564682	1.154	0.920765	2.04726	-0.285103	0.62899	-1.45031	2.65993
471	0.555645	1.15845	0.927338	2.05839	-0.265381	0.622338	-1.4647	2.64864
472	0.58194	1.15715	0.911316	2.05898	-0.252647	0.622336	-1.47168	2.65447
473	0.593861	1.15113	0.899811	2.06521	-0.24155	0.623201	-1.47127	2.65055
474	0.565922	1.15231	0.882961	2.07451	-0.207031	0.613425	-1.47168	2.64957
475	0.585644	1.15058	0.866119	2.07545	-0.232513	0.60833	-1.45977	2.64629
476	0.541676	1.14548	0.847626	2.07997	-0.219364	0.603304	-1.47784	2.64678
477	0.540855	1.14226	0.838593	2.06904	-0.20211	0.607176	-1.45525	2.64155
478	0.554005	1.13307	0.820103	2.08428	-0.172935	0.608806	-1.47374	2.64429
479	0.571667	1.13355	0.80983	2.0754	-0.163071	0.596407	-1.48853	2.64335
480	0.564686	1.13129	0.82708	2.08396	-0.165131	0.611111	-1.46675	2.64638
481	0.558113	1.11686	0.809826	2.08307	-0.158966	0.60674	-1.47373	2.63931
482	0.553593	1.12625	0.828728	2.07996	-0.156914	0.604142	-1.48565	2.64303
483	0.573315	1.12922	0.82914	2.08298	-0.124458	0.601663	-1.48318	2.64857
484	0.573315	1.12989	0.819275	2.09597	-0.131027	0.606549	-1.47086	2.63411
485	0.575363	1.12489	0.845573	2.09044	-0.104729	0.61247	-1.4914	2.62198
486	0.584412	1.1292	0.848038	2.10021	-0.0891151	0.608341	-1.50003	2.62099
487	0.575367	1.13284	0.854614	2.10815	-0.120754	0.602648	-1.48318	2.61766
488	0.548252	1.12682	0.85379	2.10668	-0.116646	0.60203	-1.47086	2.62486
489	0.592213	1.11332	0.854202	2.11256	-0.096508	0.601018	-1.49593	2.61451
490	0.567562	1.12043	0.854614	2.11043	-0.078846	0.600243	-1.49223	2.60725
491	0.560574	1.12037	0.830784	2.1092	-0.0751495	0.596289	-1.49962	2.61888
492	0.527298	1.12089	0.859955	2.11063	-0.0279007	0.597985	-1.50291	2.62514
493	0.492374	1.11288	0.866524	2.1002	-0.0283089	0.596371	-1.52345	2.61409
494	0.495251	1.11788	0.842285	2.11849	-0.0287209	0.594052	-1.53208	2.60218
495	0.460735	1.13239	0.881317	2.12155	-0.0628242	0.60003	-1.52016	2.60537
496	0.470188	1.14009	0.871456	2.12931	-0.0599442	0.610899	-1.54769	2.60595
497	0.44923	1.14097	0.882553	2.139	-0.0657005	0.600636	-1.54769	2.60527
498	0.441013	1.14237	0.875977	2.12897	-0.0665207	0.584122	-1.5514	2.59792
499	0.459087	1.13327	0.869408	2.13497	-0.0739136	0.587097	-1.56043	2.6009
500	0.459503	1.1417	0.857487	2.14404	-0.0784416	0.589741	-1.54892	2.59373
501	0.441017	1.14511	0.848038	2.14143	-0.0961075	0.594983	-1.5592	2.59289
502	0.457035	1.14428	0.85461	2.14704	-0.113361	0.594433	-1.55714	2.59548
503	0.479225	1.15193	0.861603	2.13637	-0.0767937	0.596739	-1.5707	2.57992
504	0.431564	1.14139	0.858311	2.14283	-0.0735054	0.591804	-1.56824	2.5872
505	0.44389	1.14218	0.875977	2.12983	-0.0821304	0.585214	-1.58385	2.58713
506	0.447998	1.14531	0.880081	2.14371	-0.0854187	0.576053	-1.5707	2.60006
507	0.431568	1.14548	0.887486	2.14336	-0.0673409	0.578226	-1.56454	2.59366
508	0.374046	1.15551	0.892403	2.1388	-0.0936356	0.579809	-1.56988	2.60641
509	0.354321	1.16244	0.885422	2.14734	-0.117058	0.579297	-1.58467	2.5898
510	0.335831	1.16352	0.885429	2.15586	-0.0763779	0.565469	-1.60727	2.58198
511	0.314056	1.15867	0.85051	2.15578	-0.107609	0.575769	-1.6274	2.57386
512	0.313232	1.16168	0.852558	2.16647	-0.0961075	0.571942	-1.61631	2.58363
513	0.245029	1.16661	0.839001	2.15741	-0.0903511	0.569528	-1.66232	2.57004
514	0.265572	1.16269	0.834068	2.1661	-0.0821381	0.573859	-1.65	2.5887
515	0.239689	1.16575	0.829552	2.16393	-0.0833626	0.567395	-1.65534	2.58985
516	0.235168	1.16333	0.847626	2.16775	-0.103504	0.577588	-1.6915	2.57794
517	0.233524	1.18528	0.820511	2.16852	-0.0665169	0.572733	-1.67958	2.58011
518	0.218731	1.16494	0.808998	2.16953	-0.0517273	0.568366	-1.70999	2.59064
519	0.220791	1.18731	0.800377	2.17904	-0.0406342	0.567132	-1.68657	2.59462
520	0.184219	1.18665	0.802845	2.1756	-0.0155754	0.582667	-1.69889	2.57177
521	0.19326	1.1867	0.790108	2.18131	-0.0336494	0.577816	-1.72355	2.58421
522	0.194492	1.19061	0.814754	2.17928	-0.00447464	0.571857	-1.7256	2.5894
523	0.182167	1.18905	0.788872	2.18592	-0.000370026	0.569272	-1.76299	2.58723
524	0.165726	1.19229	0.811466	2.19058	0.0518112	0.574581	-1.78641	2.58649
525	0.133682	1.20487	0.830372	2.20031	0.0152435	0.579355	-1.7901	2.58167
526	0.12711	1.20929	0.808594	2.18832	0.0592041	0.581633	-1.83366	2.57384
527	0.131222	1.1974	0.784351	2.20824	0.0394859	0.590149	-1.8542	2.56494
528	0.142719	1.1975	0.798737	2.19867	0.0629044	0.591765	-1.82298	2.55856
529	0.121769	1.20895	0.790928	2.19417	0.0616684	0.592938	-1.84557	2.55471
530	0.082737	1.19355	0.76997	2.20484	0.045639	0.589594	-1.8731	2.54335
531	0.0798607	1.18544	0.791752	2.20622	0.0337296	0.581967	-1.88707	2.5506
532	0.0810966	1.18176	0.784763	2.20908	0.027977	0.58038	-1.89241	2.5504
533	0.0815048	1.18935	0.77449	2.20475	0.0448227	0.574591	-1.92939	2.54095
534	0.0810928	1.18644	0.790928	2.21635	0.0731773	0.57338	-1.9183	2.54153
535	0.0679474	1.17215	0.772022	2.21591	0.0394821	0.578153	-1.92323	2.53364
536	0.102455	1.158	0.781471	2.21704	0.0320892	0.599112	-1.94295	2.52469
537	0.0946541	1.16324	0.744087	2.20927	0.0345535	0.595536	-1.94172	2.53151
538	0.104923	1.1501	0.792568	2.2087	0.00949097	0.580569	-1.975	2.5293
539	0.131218	1.14203	0.761341	2.22219	-0.0061264	0.587302	-1.99595	2.53699
540	0.0995827	1.14857	0.748604	2.21924	-0.00119019	0.586304	-1.9861	2.52731
541	0.0309639	1.13923	0.737106	2.21073	-0.0061264	0.582786	-1.99718	2.52068
542	0.044117	1.13315	0.742443	2.22464	0.00415039	0.588404	-1.96637	2.52229
543	0.0186386	1.12556	0.729706	2.22441	-0.00694656	0.589093	-1.96391	2.5119
544	-0.00190353	1.11617	0.726006	2.21637	-0.0242043	0.585382	-1.98773	2.52041
545	0.0161781	1.11054	0.723953	2.22432	-0.020916	0.586303	-1.98445	2.50967
546	0.0120659	1.10594	0.735867	2.21646	-0.0352936	0.588052	-1.96103	2.50253
547	0.000972748	1.0984	0.742443	2.22598	-0.00284195	0.595735	-1.94911	2.49705
548	0.000972748	1.09104	0.728882	2.22448	-0.0172119	0.60222	-1.92733	2.49523
549	-0.0195656	1.08178	0.739975	2.21765	-0.00160599	0.591795	-1.94993	2.48262
550	-0.0598373	1.09247	0.715324	2.21134	0.00825882	0.596928	-1.9413	2.47819
551	-0.0471001	1.07933	0.708752	2.19858	0.00127792	0.603031	-1.93227	2.46948
552	-0.0553169	1.07985	0.718201	2.21007	-0.0476227	0.604393	-1.9142	2.4677
553	-0.0976334	1.08632	0.728886	2.20496	-0.0418701	0.602603	-1.9109	2.45923
554	-0.097229	1.09459	0.689438	2.21166	-0.0578918	0.596298	-1.88913	2.44744
555	-0.10873	1.08139	0.696426	2.21525	-0.0476151	0.606087	-1.90145	2.44851
556	-0.156799	1.08632	0.684101	2.21628	-0.0866547	0.609615	-1.90885	2.44576
557	-0.158035	1.09494	0.653694	2.21552	-0.097332	0.612098	-1.92282	2.42693
558	-0.139545	1.09299	0.663555	2.21515	-0.103085	0.607113	-1.90762	2.42012
559	-0.127625	1.08168	0.652046	2.21485	-0.105553	0.60323	-1.92693	2.42629
560	-0.101337	1.08838	0.664375	2.22217	-0.105141	0.617336	-1.93185	2.42401
561	-0.123108	1.08127	0.662323	2.21647	-0.0969238	0.614836	-1.92323	2.41974
562	-0.138309	1.08699	0.668488	2.22788	-0.117062	0.603835	-1.92939	2.41085
563	-0.123112	1.08881	0.696831	2.21954	-0.098568	0.617293	-1.90967	2.41691
564	-0.137493	1.07358	0.676704	2.22725	-0.0956955	0.600358	-1.89036	2.41499
565	-0.169952	1.07747	0.673828	2.22358	-0.119934	0.606751	-1.89652	2.41809
566	-0.169949	1.07885	0.682865	2.23249	-0.0956955	0.609101	-1.91665	2.41466
567	-0.192959	1.08337	0.655338	2.23737	-0.0944595	0.613888	-1.94007	2.41578
568	-0.194187	1.07923	0.692318	2.24677	-0.0714493	0.603849	-1.90433	2.42426
569	-0.169537	1.07098	0.675472	2.24973	-0.0956955	0.610823	-1.90884	2.39813
570	-0.191723	1.06867	0.683277	2.25171	-0.110077	0.596482	-1.93185	2.40434
571	-0.187618	1.05628	0.726833	2.25446	-0.107197	0.595816	-1.9183	2.40645
572	-0.173237	1.06314	0.721489	2.24274	-0.142944	0.600265	-1.93515	2.40835
573	-0.192135	1.06131	0.712864	2.24593	-0.163483	0.589364	-1.93761	2.39797
574	-0.204464	1.06447	0.719437	2.25046	-0.174171	0.592253	-1.93349	2.39802
575	-0.229115	1.07347	0.737514	2.25112	-0.144173	0.587836	-1.94007	2.39169
576	-0.257057	1.05963	0.705051	2.25202	-0.187725	0.59391	-1.93925	2.39948
577	-0.213497	1.06248	0.722313	2.25009	-0.210732	0.591127	-1.93966	2.39551
578	-0.193779	1.05894	0.704231	2.26534	-0.221008	0.587698	-1.94172	2.40389
579	-0.207748	1.0611	0.705463	2.25522	-0.203751	0.581256	-1.95322	2.40221
580	-0.176525	1.06209	0.71368	2.2548	-0.234566	0.588119	-1.93185	2.40328
581	-0.0853081	1.05647	0.744499	2.26704	-0.230049	0.588206	-1.95199	2.40504
582	-0.0943527	1.06197	0.71656	2.26163	-0.197998	0.583298	-1.97295	2.40416
583	-0.105034	1.04413	0.709576	2.2692	-0.2547	0.571074	-1.945	2.41867
584	-0.0717506	1.04633	0.685333	2.25786	-0.235382	0.589167	-1.98075	2.40142
585	-0.0499763	1.03975	0.692314	2.25969	-0.265385	0.583431	-1.9717	2.4107
586	-0.0405273	1.02478	0.732582	2.26752	-0.29866	0.584447	-1.94459	2.40882
587	-0.0413475	1.02185	0.744907	2.27799	-0.34016	0.565319	-1.97869	2.39585
588	0.0198746	1.01883	0.728886	2.26704	-0.328655	0.572453	-1.99143	2.39654
589	-0.0105286	1.00839	0.730938	2.27133	-0.350021	0.566865	-2.00664	2.39214
590	0.0231628	0.988352	0.719849	2.2711	-0.368511	0.569179	-1.96185	2.38789
591	0.07164	0.990784	0.706699	2.27097	-0.375084	0.570932	-1.93843	2.39138
592	0.0584946	0.979466	0.67588	2.27912	-0.352898	0.564516	-1.96349	2.39031
593	0.0835609	0.984582	0.688206	2.27982	-0.368919	0.575379	-1.97952	2.38928
594	0.125469	0.971187	0.65123	2.2854	-0.362759	0.562837	-1.97376	2.3948
595	0.149704	0.976754	0.668896	2.29511	-0.395218	0.566824	-1.95199	2.39389
596	0.155052	0.977631	0.661083	2.29675	-0.428909	0.560915	-1.98568	2.38286
597	0.184628	0.961456	0.642601	2.29137	-0.39645	0.571009	-1.96555	2.38172
598	0.240097	0.964646	0.647118	2.30387	-0.368507	0.579489	-1.96555	2.38152
599	0.213394	0.967634	0.61795	2.30271	-0.376728	0.568926	-1.945	2.37373
600	0.21627	0.97316	0.641369	2.31012	-0.370975	0.582312	-1.93719	2.37271
601	0.21627	0.971416	0.632328	2.30795	-0.359058	0.581654	-1.9639	2.381
602	0.201065	0.973748	0.65657	2.30377	-0.34304	0.574724	-1.94336	2.39037
603	0.186687	0.971059	0.664787	2.31784	-0.342628	0.574086	-1.9409	2.37203
604	0.221203	0.962868	0.624519	2.31326	-0.357826	0.577879	-1.93761	2.38653
605	0.224072	0.960444	0.657803	2.31332	-0.389877	0.585192	-1.96925	2.36291
606	0.21545	0.959522	0.649586	2.30877	-0.377136	0.584931	-1.95158	2.35757
607	0.238869	0.976905	0.667664	2.31448	-0.386177	0.593916	-1.96103	2.35529
608	0.244209	0.95503	0.690262	2.3224	-0.35659	0.589226	-1.95774	2.35772
609	0.249958	0.961179	0.690258	2.31005	-0.352898	0.583475	-1.9561	2.35298
610	0.285294	0.949743	0.687386	2.3316	-0.332767	0.594404	-1.95487	2.35226
611	0.32885	0.943919	0.673824	2.30957	-0.382072	0.573658	-1.99225	2.34144
612	0.284889	0.92816	0.684917	2.31269	-0.384125	0.581385	-1.94788	2.35638
613	0.286934	0.9196	0.733814	2.32038	-0.373032	0.576198	-1.9372	2.36546
614	0.299267	0.928969	0.72683	2.32484	-0.400967	0.580337	-1.97376	2.35633
615	0.339939	0.91142	0.763809	2.32517	-0.370152	0.583771	-1.9524	2.35615
616	0.3498	0.914083	0.719433	2.32281	-0.37714	0.577766	-1.94788	2.37189
617	0.346924	0.893283	0.75148	2.33687	-0.355778	0.581871	-1.95856	2.38693
618	0.373222	0.894086	0.756821	2.3392	-0.359062	0.588168	-1.95404	2.38295
619	0.391712	0.891425	0.748604	2.32851	-0.350845	0.580056	-1.9524	2.3832
620	0.413078	0.885542	0.773663	2.3452	-0.33564	0.575127	-1.96431	2.37036
621	0.44841	0.878068	0.762165	2.35673	-0.301128	0.566286	-1.96759	2.38556
622	0.460327	0.865396	0.765862	2.35877	-0.301132	0.563641	-1.97129	2.38137
623	0.474297	0.869097	0.763397	2.35841	-0.268669	0.566222	-1.97541	2.36992
624	0.502235	0.865258	0.781479	2.35786	-0.242786	0.570314	-1.96596	2.3782
625	0.499359	0.863104	0.76915	2.3615	-0.270725	0.565479	-1.95322	2.37994
626	0.508808	0.850149	0.765038	2.36002	-0.263329	0.56671	-1.92446	2.38218
627	0.501415	0.846633	0.776134	2.35627	-0.237446	0.567666	-1.93185	2.39335
628	0.513737	0.843446	0.756821	2.35366	-0.257984	0.573048	-1.94459	2.38705
629	0.52483	0.827956	0.761757	2.34559	-0.251823	0.576469	-1.9187	2.38908
630	0.534695	0.839292	0.742859	2.35085	-0.282227	0.571958	-1.93308	2.38622
631	0.544964	0.831105	0.752308	2.36485	-0.26004	0.577252	-1.92611	2.39296
632	0.539623	0.832737	0.739975	2.36283	-0.246071	0.588296	-1.91788	2.39552
633	0.557701	0.828904	0.729706	2.35381	-0.207863	0.581698	-1.95733	2.3942
634	0.536747	0.828826	0.706287	2.36479	-0.208679	0.586616	-1.94624	2.39118
635	0.549484	0.839579	0.705868	2.36295	-0.210739	0.586214	-1.94048	2.39377
636	0.549488	0.847832	0.746136	2.36293	-0.172115	0.594558	-1.94746	2.38913
637	0.535515	0.842206	0.715324	2.36491	-0.196354	0.605231	-1.94624	2.40007
638	0.565922	0.833535	0.737511	2.35702	-0.166359	0.599609	-1.95856	2.39265
639	0.556469	0.838472	0.734638	2.35344	-0.145817	0.58761	-1.95527	2.40365
640	0.557293	0.833611	0.744499	2.35566	-0.154854	0.590296	-1.97581	2.40185
641	0.581532	0.830803	0.766682	2.35414	-0.145821	0.580985	-1.99554	2.38821
642	0.578243	0.831092	0.704231	2.35893	-0.125278	0.582441	-2.00294	2.38819
643	0.572495	0.82054	0.721077	2.3687	-0.168003	0.568894	-2.04115	2.38355
644	0.529762	0.835771	0.719433	2.35202	-0.143353	0.5741	-2.03375	2.3804
645	0.588108	0.81402	0.73135	2.3549	-0.181564	0.578792	-2.01444	2.39539
646	0.565918	0.821547	0.721485	2.35475	-0.159378	0.573429	-2.03786	2.40286
647	0.583996	0.818491	0.7145	2.3493	-0.158142	0.569348	-2.03662	2.40449
648	0.548252	0.807497	0.72847	2.3589	-0.11541	0.567168	-2.01362	2.40962
649	0.555237	0.821623	0.730938	2.35565	-0.125275	0.568622	-2.05142	2.41514
650	0.54702	0.82042	0.721481	2.35536	-0.104317	0.568761	-2.06169	2.40678
651	0.538807	0.814137	0.709579	2.36164	-0.123634	0.567829	-2.06622	2.41163
652	0.528118	0.811648	0.710396	2.3556	-0.115414	0.568493	-2.08017	2.40322
653	0.525654	0.820914	0.709568	2.3467	-0.101856	0.55572	-2.07648	2.40869
654	0.522369	0.807051	0.694778	2.35351	-0.0574837	0.57047	-2.0584	2.39515
655	0.507168	0.805445	0.682453	2.36498	-0.0800781	0.560684	-2.09292	2.38865
656	0.499359	0.808945	0.718201	2.35231	-0.0895309	0.552512	-2.0962	2.38827
657	0.46526	0.805974	0.718609	2.35474	-0.0961075	0.551346	-2.08717	2.40006
658	0.461559	0.812936	0.690254	2.3478	-0.0455704	0.551713	-2.0847	2.38403
659	0.444302	0.803805	0.722309	2.34955	-0.0480347	0.554751	-2.08265	2.37807
660	0.441013	0.806543	0.748188	2.35403	-0.030365	0.553874	-2.08881	2.38316
661	0.413898	0.801026	0.751892	2.34953	-0.0357056	0.552037	-2.0921	2.38053
662	0.419651	0.800707	0.739151	2.36024	-0.00160217	0.541951	-2.10976	2.36705
663	0.4328	0.806295	0.780239	2.36401	-0.0587158	0.553796	-2.1077	2.37882
664	0.401985	0.810359	0.766682	2.36078	-0.0361137	0.553329	-2.10154	2.38293
665	0.370754	0.793549	0.782295	2.35305	-0.0348816	0.551708	-2.11182	2.38381
666	0.370762	0.800813	0.811878	2.35855	0.00044632	0.544649	-2.09086	2.37398
667	0.365005	0.797206	0.7938	2.35196	-0.00981903	0.548875	-2.07566	2.38919
668	0.367058	0.793846	0.811466	2.35755	0.00949097	0.555275	-2.08552	2.40061
669	0.341995	0.805449	0.781887	2.36614	-0.00489044	0.546798	-2.06169	2.39629
670	0.314468	0.805144	0.814342	2.37126	0.000453949	0.548841	-2.0736	2.38871
671	0.294743	0.796873	0.846802	2.37391	-0.00406647	0.550314	-2.09867	2.39323
672	0.290638	0.805248	0.855431	2.3728	-0.0262566	0.555339	-2.09209	2.38552
673	0.262699	0.809551	0.858307	2.36466	0.0115433	0.560566	-2.09456	2.39512
674	0.230236	0.820162	0.841461	2.37633	-0.0439186	0.552757	-2.081	2.3955
675	0.258183	0.812106	0.838993	2.37782	0.0201759	0.550128	-2.07484	2.40575
676	0.265575	0.831845	0.85009	2.3845	0.0131912	0.54721	-2.07155	2.41492
677	0.290222	0.824346	0.843517	2.38452	0.0172958	0.550835	-2.06827	2.41166
678	0.323505	0.830926	0.860771	2.38903	-0.00776672	0.537522	-2.04895	2.42694
679	0.301319	0.832063	0.828724	2.38755	-0.00201416	0.538007	-2.03498	2.42712
680	0.316936	0.82114	0.832012	2.39028	0.0160675	0.54047	-2.05922	2.4347
681	0.305428	0.827461	0.820095	2.41071	0.0140114	0.543182	-2.04074	2.43102
682	0.295155	0.829199	0.800377	2.40823	-0.0081749	0.547218	-2.07524	2.43105
683	0.308712	0.824121	0.833244	2.40999	0.00250626	0.544534	-2.06169	2.42523
684	0.295982	0.841559	0.843521	2.41433	-0.0176277	0.534869	-2.09127	2.43486
685	0.306252	0.843069	0.828316	2.40554	0.00168228	0.535564	-2.10524	2.43745
686	0.319397	0.842497	0.834476	2.41615	-0.0270805	0.539049	-2.11428	2.43883
687	0.369118	0.83828	0.823795	2.41649	-0.0283127	0.539255	-2.12866	2.44178
688	0.3083	0.843099	0.787636	2.42892	-0.040638	0.538719	-2.10319	2.44588
689	0.32885	0.849575	0.806946	2.42012	-0.028717	0.542722	-2.13236	2.43875
690	0.317345	0.86185	0.794212	2.43069	-0.0459785	0.536031	-2.08799	2.45252
691	0.323093	0.862009	0.805302	2.42261	-0.0258446	0.550523	-2.13523	2.45868
692	0.349804	0.857164	0.771202	2.43035	0.00291443	0.546128	-2.14263	2.45271
693	0.347336	0.853983	0.772022	2.42938	0.0205841	0.540162	-2.16605	2.45268
694	0.361305	0.859341	0.749016	2.42942	0.0464706	0.532773	-2.15866	2.45746
695	0.3498	0.871581	0.722721	2.42925	0.0448265	0.53406	-2.18126	2.45704
696	0.311592	0.872048	0.742443	2.43391	0.0567398	0.542292	-2.18455	2.45001
697	0.31406	0.868782	0.745728	2.43251	0.0744057	0.549681	-2.19933	2.45352
698	0.293098	0.874416	0.711632	2.42202	0.0801582	0.551308	-2.19851	2.45454
699	0.295979	0.865811	0.690674	2.4287	0.0846825	0.550094	-2.20714	2.45034
700	0.296387	0.872914	0.667252	2.42126	0.112621	0.537791	-2.20714	2.45417
701	0.307892	0.87376	0.672592	2.42605	0.109329	0.535716	-2.25768	2.46244
702	0.277905	0.893883	0.657391	2.42391	0.101528	0.54636	-2.26343	2.45384
703	0.295975	0.901153	0.644653	2.42555	0.0961838	0.539425	-2.24124	2.45496
704	0.298443	0.885553	0.640545	2.42918	0.0813942	0.53921	-2.22316	2.46058
705	0.302143	0.880994	0.638905	2.41989	0.0900192	0.541394	-2.2396	2.44693
706	0.295158	0.885593	0.633152	2.42127	0.0608482	0.542734	-2.24741	2.45126
707	0.322685	0.881711	0.603157	2.41333	0.0579681	0.537404	-2.25398	2.45482
708	0.296387	0.890821	0.615486	2.41644	0.0702972	0.541501	-2.27247	2.43913
709	0.293106	0.895795	0.601097	2.41005	0.0641365	0.52947	-2.2622	2.44431
710	0.283657	0.881852	0.636848	2.42405	0.0970078	0.53781	-2.28069	2.44623
711	0.276257	0.880636	0.624935	2.42434	0.0801582	0.531522	-2.28069	2.44792
712	0.265575	0.881929	0.582199	2.43149	0.117138	0.533004	-2.29712	2.45643
713	0.266396	0.884988	0.632332	2.43568	0.154526	0.533042	-2.32218	2.45518
714	0.219967	0.890509	0.608906	2.44029	0.181232	0.539632	-2.32465	2.45071
715	0.255711	0.892171	0.608082	2.44626	0.183704	0.544822	-2.33287	2.44934
716	0.230236	0.896681	0.601513	2.43565	0.191917	0.546332	-2.3719	2.44406
717	0.189564	0.898401	0.610138	2.44545	0.190277	0.547774	-2.34684	2.44103
718	0.215862	0.905322	0.626167	2.44984	0.176304	0.544827	-2.35793	2.4329
719	0.18956	0.919753	0.627396	2.4468	0.177536	0.55197	-2.39285	2.42408
720	0.199013	0.912592	0.618771	2.45851	0.161926	0.530947	-2.38463	2.43493
721	0.146015	0.925344	0.644245	2.46965	0.156994	0.531464	-2.38834	2.43112
722	0.164497	0.928195	0.656975	2.4725	0.182465	0.525056	-2.39737	2.42214
723	0.159981	0.918476	0.685329	2.4674	0.202187	0.536504	-2.37601	2.43264
724	0.116016	0.923071	0.728062	2.47704	0.19767	0.530476	-2.37601	2.41504
725	0.110676	0.919985	0.69313	2.48443	0.190277	0.541839	-2.37723	2.41798
726	0.109032	0.922312	0.698479	2.47866	0.203835	0.538081	-2.35423	2.4321
727	0.0934219	0.910044	0.71286	2.48151	0.207939	0.537612	-2.40313	2.42841
728	0.13081	0.918162	0.70752	2.48795	0.16151	0.531135	-2.35423	2.42675
729	0.125053	0.910748	0.714504	2.48779	0.179184	0.525562	-2.38915	2.42145
730	0.139843	0.921656	0.715321	2.485	0.165623	0.518695	-2.42819	2.42769
731	0.13245	0.917875	0.723545	2.48543	0.189865	0.512547	-2.42942	2.42263
732	0.121357	0.925925	0.687794	2.48087	0.159042	0.498362	-2.41956	2.41274
733	0.0909576	0.923386	0.67054	2.48561	0.144665	0.516584	-2.4208	2.42147
734	0.0987663	0.935477	0.68903	2.50559	0.112213	0.496111	-2.44134	2.42927
735	0.052742	0.938713	0.68615	2.51042	0.105225	0.485437	-2.41298	2.43223
736	0.0724678	0.941486	0.645885	2.5055	0.129467	0.486572	-2.42818	2.43331
737	0.0786285	0.936982	0.629448	2.50062	0.103577	0.471567	-2.44873	2.43791
738	0.0457611	0.942442	0.623695	2.49019	0.0949554	0.479733	-2.46435	2.43905
739	0.0153503	0.954267	0.670132	2.50151	0.118782	0.478175	-2.4475	2.42552
740	0.0297318	0.971664	0.655746	2.50402	0.11919	0.485658	-2.45531	2.4163
741	0.00631714	0.965777	0.631504	2.5042	0.106457	0.486888	-2.48037	2.42045
742	-0.0113564	0.966778	0.632736	2.51304	0.101524	0.488652	-2.47174	2.41891
743	-0.0397034	0.977199	0.606438	2.51219	0.131107	0.477378	-2.44504	2.42577
744	-0.0302505	0.968959	0.599457	2.51024	0.0904312	0.485092	-2.46805	2.42093
745	-0.0421677	0.988679	0.598633	2.51805	0.113857	0.477272	-2.47174	2.41065
746	-0.0101242	0.972602	0.578915	2.51812	0.10194	0.479127	-2.47585	2.41432
747	-0.0212135	0.984198	0.583843	2.52229	0.104813	0.492452	-2.45613	2.42451
748	-0.00190353	0.982113	0.573574	2.51462	0.0986481	0.47204	-2.46927	2.42348
749	-0.0302505	0.968065	0.564121	2.50062	0.111385	0.479869	-2.47791	2.41803
750	-0.0281982	0.981785	0.57357	2.49883	0.106457	0.475274	-2.48982	2.42715
751	-0.025322	0.98175	0.573574	2.5016	0.109329	0.478726	-2.46599	2.41926
752	-0.0368271	0.98618	0.557137	2.51088	0.117958	0.47567	-2.49598	2.42059
753	-0.0787392	0.989842	0.547276	2.50816	0.0904312	0.467571	-2.4968	2.41335
754	-0.0680542	0.982485	0.521805	2.50543	0.0756416	0.466172	-2.47215	2.42612
755	-0.0614738	0.990478	0.55344	2.49202	0.0555115	0.469445	-2.42367	2.42852
756	-0.0503845	0.996076	0.547276	2.49961	0.0682487	0.458391	-2.45202	2.41977
757	-0.0392914	0.986664	0.560013	2.503	0.0320892	0.452024	-2.46804	2.4141
758	-0.0208015	0.986726	0.560425	2.50787	0.0251083	0.462563	-2.48037	2.42104
759	-0.00642395	0.98804	0.516869	2.50376	0.0275726	0.454261	-2.45243	2.41998
760	-0.0360031	1.00174	0.487289	2.50218	0.0440025	0.454472	-2.46886	2.4157
761	-0.0331306	1.0074	0.495914	2.50472	0.0423622	0.457688	-2.44791	2.42156
762	-0.0310783	1.00773	0.474548	2.52053	0.0201797	0.462952	-2.45777	2.42134
763	-0.0376549	0.999957	0.523445	2.51785	0.0604401	0.459949	-2.45982	2.43241
764	-0.0318947	0.990924	0.507004	2.5134	0.0448227	0.464283	-2.48654	2.43474
765	-0.0117645	0.987086	0.499207	2.52075	0.0415382	0.46535	-2.4775	2.43247
766	-0.0425835	0.969188	0.474964	2.50732	0.0251007	0.453773	-2.47914	2.44044
767	-0.038063	0.970032	0.479485	2.50976	0.0444145	0.44323	-2.45243	2.44626
768	-0.0491524	0.966505	0.473728	2.50999	0.0501671	0.435991	-2.46311	2.45817
769	-0.00601578	0.96142	0.483997	2.49455	0.00538254	0.448826	-2.44215	2.46214
770	-0.00354385	0.980723	0.477844	2.51006	-0.00940704	0.455424	-2.44463	2.45924
771	-0.0224495	0.956577	0.506599	2.49864	-0.0217323	0.452693	-2.42818	2.46972
772	0.0408325	0.945582	0.500847	2.48165	-0.0463905	0.454978	-2.44503	2.46976
773	0.053978	0.951219	0.504955	2.48524	-0.0385857	0.437471	-2.459	2.48073
774	0.109856	0.952796	0.5103	2.47909	-0.0467911	0.446533	-2.44955	2.47736
775	0.122997	0.940209	0.495918	2.48311	-0.0455627	0.444933	-2.4438	2.47124
776	0.16943	0.927826	0.505779	2.48688	-0.0480309	0.449249	-2.43394	2.47651
777	0.182575	0.929323	0.508244	2.48309	-0.0681648	0.450531	-2.46846	2.47186
778	0.210106	0.927014	0.477837	2.49131	-0.0714493	0.440369	-2.47873	2.47324
779	0.21175	0.903068	0.469212	2.47831	-0.068573	0.435618	-2.49968	2.47373
780	0.256123	0.903612	0.463459	2.48331	-0.0776176	0.419548	-2.45941	2.47868
781	0.27338	0.890532	0.449078	2.47831	-0.0948715	0.441434	-2.50379	2.48071
782	0.312	0.876606	0.448257	2.46382	-0.0874748	0.431929	-2.51283	2.48976
783	0.332134	0.869985	0.451538	2.46595	-0.0993881	0.420571	-2.48653	2.4835
784	0.332958	0.86965	0.431007	2.46845	-0.0948677	0.428646	-2.5116	2.48282
785	0.382267	0.865588	0.437164	2.45649	-0.0628204	0.422655	-2.52475	2.47393
786	0.408558	0.856381	0.466335	2.46358	-0.0521393	0.426532	-2.51447	2.46927
787	0.397869	0.852875	0.441273	2.4664	-0.0311851	0.433784	-2.55761	2.47504
788	0.436497	0.845082	0.43922	2.4724	-0.0320091	0.429068	-2.56295	2.47081
789	0.473064	0.846194	0.442505	2.47357	0.0033226	0.430387	-2.56049	2.46738
790	0.468544	0.850502	0.457706	2.46097	0.0127831	0.432603	-2.58432	2.46742
791	0.508396	0.841308	0.451134	2.46278	0.0238724	0.437498	-2.56707	2.47502
792	0.49279	0.839123	0.427711	2.4555	-0.0114632	0.435006	-2.57117	2.47191
793	0.513737	0.845465	0.453594	2.44632	-0.0118752	0.433651	-2.60281	2.45749
794	0.505936	0.847529	0.45319	2.44711	0.00127411	0.43356	-2.57775	2.46872
795	0.533871	0.853199	0.463459	2.44222	-0.00899887	0.431643	-2.58638	2.46213
796	0.540855	0.852619	0.460999	2.43891	-0.00776672	0.438774	-2.60034	2.46537
797	0.521545	0.846789	0.484825	2.4428	-0.0172195	0.435674	-2.59665	2.45281
798	0.534283	0.842379	0.454014	2.44381	-0.0147514	0.446948	-2.62253	2.46027
799	0.556881	0.823136	0.43552	2.43348	0.00579453	0.448016	-2.64512	2.45991
800	0.579891	0.814855	0.430176	2.4321	0.00127411	0.46048	-2.65745	2.46426
801	0.582764	0.820626	0.435928	2.42327	-0.00406647	0.470859	-2.66608	2.47515
802	0.600025	0.805841	0.436756	2.41667	0.0341454	0.476807	-2.65869	2.48218
803	0.633713	0.800022	0.398541	2.41596	0.0242844	0.487646	-2.66444	2.48467
804	0.667404	0.788282	0.419083	2.41409	0.0205841	0.492397	-2.69073	2.47505
805	0.701096	0.788646	0.39608	2.41134	0.0427742	0.504723	-2.69485	2.47828
806	0.748348	0.77148	0.401009	2.41703	0.0707092	0.506824	-2.7043	2.48006
807	0.738487	0.770987	0.385391	2.40407	0.0571518	0.516545	-2.72073	2.49795
808	0.736843	0.763554	0.397724	2.40635	0.0846786	0.509718	-2.74538	2.49815
809	0.731091	0.757705	0.387039	2.41279	0.11837	0.523678	-2.73676	2.50421
810	0.698223	0.767832	0.357456	2.40907	0.0945396	0.525214	-2.74826	2.49996
811	0.698219	0.766347	0.375534	2.39938	0.0957718	0.528123	-2.73593	2.51819
812	0.690826	0.752081	0.348003	2.40735	0.119606	0.537839	-2.73388	2.50584
813	0.70356	0.760717	0.347183	2.41835	0.121246	0.538437	-2.75484	2.50418
814	0.729038	0.749194	0.3554	2.40442	0.106453	0.538508	-2.72689	2.5138
815	0.711777	0.745166	0.340614	2.40831	0.122894	0.548972	-2.73676	2.51322
816	0.712605	0.749296	0.358276	2.39965	0.0912552	0.542267	-2.74744	2.52674
817	0.677261	0.736498	0.380047	2.39455	0.104813	0.541087	-2.71867	2.52802
818	0.749989	0.731543	0.362385	2.40111	0.136864	0.549834	-2.78154	2.51896
819	0.69453	0.724273	0.348827	2.3993	0.0978279	0.529965	-2.75935	2.53608
820	0.664528	0.724594	0.390327	2.3916	0.114677	0.535718	-2.76469	2.53535
821	0.655491	0.729246	0.388683	2.39923	0.138912	0.54095	-2.75935	2.53122
822	0.646038	0.724	0.366497	2.41416	0.156586	0.530001	-2.75154	2.53589
823	0.641109	0.726016	0.361977	2.40427	0.136452	0.541952	-2.75525	2.55294
824	0.620979	0.735543	0.33609	2.39673	0.147545	0.532024	-2.76018	2.55165
825	0.604954	0.722097	0.331158	2.3957	0.136448	0.543201	-2.731	2.54525
826	0.612759	0.711876	0.318008	2.39549	0.0994682	0.539418	-2.7347	2.54243
827	0.590984	0.719071	0.296646	2.3993	0.119194	0.548806	-2.74497	2.53451
828	0.607426	0.700485	0.318016	2.39305	0.135628	0.557175	-2.77003	2.54897
829	0.598793	0.69796	0.284729	2.41049	0.188221	0.570538	-2.75072	2.54528
830	0.608238	0.672446	0.275692	2.39924	0.155762	0.571282	-2.73634	2.55379
831	0.568386	0.674912	0.29459	2.39768	0.138916	0.572386	-2.73758	2.54435
832	0.567154	0.672515	0.276924	2.39758	0.153297	0.561743	-2.69855	2.55258
833	0.58688	0.66695	0.290894	2.40928	0.201778	0.575281	-2.72525	2.57146
834	0.563042	0.656412	0.292534	2.39415	0.185341	0.575367	-2.7047	2.56235
835	0.560177	0.647762	0.27364	2.38905	0.188629	0.57731	-2.68047	2.57369
836	0.569206	0.64521	0.271172	2.39851	0.188633	0.581855	-2.69485	2.56585
837	0.535931	0.632377	0.25597	2.39605	0.185753	0.579005	-2.67471	2.56046
838	0.521954	0.650968	0.23912	2.39685	0.182056	0.582735	-2.701	2.56358
839	0.519085	0.647778	0.246109	2.39174	0.190685	0.578488	-2.69361	2.57671
840	0.497311	0.639301	0.276928	2.38901	0.175484	0.569583	-2.67923	2.58445
841	0.500587	0.648359	0.242825	2.39524	0.15987	0.568961	-2.66937	2.57354
842	0.511276	0.634094	0.268299	2.39339	0.141376	0.565786	-2.68129	2.58671
843	0.467312	0.641891	0.251862	2.39691	0.154121	0.570741	-2.67143	2.59116
844	0.47142	0.64243	0.243233	2.40088	0.127819	0.555503	-2.68252	2.58441
845	0.452522	0.645617	0.232548	2.39185	0.146313	0.556849	-2.68293	2.58529
846	0.449642	0.638693	0.269939	2.38928	0.143845	0.576772	-2.70224	2.57255
847	0.438961	0.656431	0.239124	2.39549	0.138504	0.575909	-2.70553	2.57757
848	0.439373	0.649872	0.258846	2.39768	0.139324	0.572284	-2.70019	2.58431
849	0.412666	0.651068	0.263363	2.40654	0.15453	0.582214	-2.65293	2.58271
850	0.41061	0.643451	0.242413	2.41758	0.173431	0.586332	-2.66567	2.5859
851	0.415131	0.638422	0.27528	2.42025	0.177544	0.572802	-2.69649	2.57946
852	0.432392	0.639279	0.27158	2.42157	0.176712	0.573638	-2.65664	2.57492
853	0.451286	0.623634	0.297466	2.42287	0.18206	0.573873	-2.69444	2.58363
854	0.411842	0.628317	0.289661	2.41899	0.166443	0.587744	-2.66238	2.58356
855	0.437317	0.624954	0.290894	2.4272	0.150833	0.587186	-2.67471	2.57664
856	0.442245	0.617693	0.303219	2.4264	0.111393	0.578646	-2.6817	2.57298
857	0.454166	0.619712	0.325817	2.42889	0.114262	0.579246	-2.68499	2.58516
858	0.43198	0.630593	0.304043	2.42817	0.117142	0.583899	-2.70594	2.58892
859	0.450878	0.632673	0.324173	2.42414	0.0908394	0.577986	-2.68581	2.59101
860	0.438141	0.64454	0.291714	2.43087	0.0957718	0.57894	-2.70389	2.58521
861	0.466076	0.664142	0.319244	2.43412	0.0731735	0.579064	-2.71785	2.57921
862	0.454575	0.651533	0.284317	2.43502	0.0637207	0.569261	-2.73306	2.57497
863	0.471424	0.667372	0.304039	2.43548	0.0378418	0.561656	-2.7425	2.57765
864	0.508396	0.668433	0.262547	2.4257	0.0316734	0.56812	-2.73306	2.58525
865	0.478813	0.672533	0.265011	2.42903	0.0333214	0.569618	-2.77168	2.58558
866	0.505524	0.669504	0.27282	2.42432	0.0513992	0.56666	-2.74291	2.57626
867	0.512508	0.658506	0.264595	2.41794	0.0608521	0.559088	-2.77496	2.57544
868	0.486622	0.665795	0.25679	2.41984	0.0246887	0.566644	-2.77045	2.56183
869	0.542912	0.683765	0.240356	2.41545	0.0230484	0.558684	-2.78236	2.56193
870	0.535511	0.676767	0.226799	2.43724	0.0316772	0.554461	-2.76593	2.56352
871	0.539623	0.685459	0.21653	2.41695	0.0403061	0.557001	-2.74785	2.566
872	0.503056	0.682751	0.229263	2.41693	0.0164719	0.560443	-2.72114	2.56329
873	0.510864	0.694618	0.200912	2.41543	0.00785065	0.551236	-2.73512	2.5531
874	0.50922	0.695434	0.187351	2.40644	-0.0126953	0.550899	-2.72853	2.54669
875	0.477997	0.706567	0.180367	2.40334	-0.0373497	0.553403	-2.74949	2.54293
876	0.477585	0.693778	0.175438	2.40117	-0.039814	0.544202	-2.72443	2.54924
877	0.477581	0.70627	0.183247	2.40484	-0.0936356	0.555789	-2.7536	2.55079
878	0.465664	0.708612	0.160648	2.39887	-0.0702171	0.543648	-2.75771	2.54944
879	0.476349	0.697347	0.193108	2.40418	-0.0866547	0.542797	-2.73306	2.55947
880	0.463612	0.699755	0.160648	2.39603	-0.111301	0.543741	-2.71497	2.55903
881	0.473885	0.679268	0.145035	2.40099	-0.0862427	0.5402	-2.73593	2.55683
882	0.474297	0.681221	0.135582	2.39809	-0.0624123	0.550277	-2.731	2.55166
883	0.453751	0.682067	0.150379	2.3843	-0.0624123	0.555158	-2.75031	2.55743
884	0.437317	0.696424	0.139694	2.39212	-0.0989799	0.543779	-2.78483	2.53992
885	0.434853	0.699649	0.13517	2.38426	-0.111305	0.546029	-2.75442	2.54358
886	0.401985	0.698188	0.110935	2.37942	-0.126095	0.548905	-2.74908	2.54585
887	0.391712	0.706885	0.121616	2.3732	-0.0993919	0.5389	-2.76346	2.55099
888	0.353912	0.712612	0.0899849	2.36565	-0.101448	0.544572	-2.73306	2.54572
889	0.361721	0.70432	0.0895653	2.36733	-0.104729	0.544465	-2.76716	2.5391
890	0.382263	0.704279	0.0887489	2.36109	-0.118706	0.551827	-2.77373	2.54865
891	0.360485	0.703623	0.0920334	2.37606	-0.163486	0.542493	-2.74332	2.55378
892	0.337063	0.68987	0.0879288	2.37313	-0.133076	0.534362	-2.75524	2.55065
893	0.346104	0.678288	0.0513573	2.37676	-0.154858	0.549108	-2.75401	2.54713
894	0.319809	0.664935	0.0456085	2.36413	-0.119518	0.54298	-2.74332	2.54606
895	0.360489	0.671871	0.0595703	2.35402	-0.116646	0.556055	-2.7273	2.54095
896	0.323093	0.68294	0.0205421	2.36783	-0.0804901	0.558837	-2.75154	2.54381
897	0.322681	0.695002	0.0529976	2.36133	-0.0907593	0.557581	-2.71621	2.54724
898	0.303787	0.699953	0.0295792	2.36804	-0.119522	0.556407	-2.73224	2.54786
899	0.308304	0.692204	0.0230026	2.36907	-0.0919914	0.561612	-2.67389	2.55526
900	0.320221	0.686736	0.00780487	2.36676	-0.0895271	0.556121	-2.68745	2.54961
901	0.299263	0.689192	-0.0164413	2.36251	-0.120346	0.569135	-2.67512	2.54543
902	0.305019	0.680835	-0.0291748	2.35377	-0.115826	0.56626	-2.65992	2.54761
903	0.328854	0.681118	-0.0250626	2.36153	-0.0981522	0.572273	-2.66485	2.54204
904	0.302143	0.679772	-0.0357513	2.35733	-0.0965157	0.56512	-2.6176	2.54033
905	0.335834	0.678965	-0.0357513	2.36066	-0.0919952	0.56973	-2.61472	2.53173
906	0.320629	0.662238	0.00370026	2.35666	-0.0915833	0.574037	-2.58308	2.5335
907	0.357605	0.66504	-0.0423279	2.33927	-0.103085	0.572362	-2.59213	2.52456
908	0.327202	0.66158	-0.00452423	2.33553	-0.103497	0.578086	-2.58802	2.51045
909	0.358841	0.660592	-0.0419121	2.34665	-0.0899429	0.567917	-2.59788	2.49695
910	0.328442	0.665619	-0.0435562	2.34091	-0.125687	0.554576	-2.57035	2.49463
911	0.341587	0.652234	-0.00904083	2.35421	-0.119934	0.54808	-2.54898	2.48821
912	0.330902	0.653601	-0.0369797	2.34743	-0.0932312	0.558475	-2.54939	2.47597
913	0.320221	0.646531	-0.039032	2.35208	-0.0730972	0.569442	-2.53214	2.48178
914	0.32803	0.647804	-0.0558815	2.34037	-0.0903473	0.578381	-2.50626	2.46778
915	0.363773	0.642751	-0.0369797	2.3482	-0.0813141	0.580265	-2.53049	2.46908
916	0.33173	0.637672	-0.0558815	2.34821	-0.058712	0.579349	-2.48858	2.45743
917	0.361721	0.640251	-0.058342	2.35298	-0.0956955	0.595826	-2.47626	2.44624
918	0.327206	0.624158	-0.058754	2.35344	-0.0804901	0.586654	-2.47339	2.43757
919	0.346104	0.62224	-0.0616379	2.34551	-0.0673409	0.580154	-2.44215	2.4347
920	0.327618	0.634285	-0.0505409	2.353	-0.0825462	0.593837	-2.44791	2.43471
921	0.344868	0.62974	-0.0604019	2.34093	-0.101036	0.595993	-2.44832	2.42711
922	0.376099	0.635438	-0.0468445	2.34055	-0.0558357	0.598516	-2.43106	2.42292
923	0.371582	0.615198	-0.0587616	2.33504	-0.0825424	0.600801	-2.43805	2.41075
924	0.361717	0.617305	-0.0546494	2.34082	-0.100624	0.600762	-2.43517	2.41572
925	0.363773	0.612083	-0.087513	2.33542	-0.0956879	0.598253	-2.41874	2.41581
926	0.401981	0.614328	-0.0694427	2.33124	-0.0574799	0.588767	-2.39039	2.41504
927	0.413898	0.620995	-0.0599899	2.33408	-0.0932236	0.609164	-2.42367	2.40267
928	0.417187	0.622187	-0.0920334	2.33192	-0.0529633	0.625472	-2.39326	2.41066
929	0.414307	0.632828	-0.0969696	2.33534	-0.0143433	0.632821	-2.38135	2.39787
930	0.421299	0.627257	-0.0883408	2.33841	-0.00447845	0.644378	-2.39162	2.39362
931	0.412666	0.625232	-0.100258	2.33617	0.0423584	0.654905	-2.39408	2.38619
932	0.416775	0.62143	-0.114632	2.33032	0.0739975	0.656503	-2.39902	2.39048
933	0.411022	0.620206	-0.1586	2.33425	0.0620804	0.666455	-2.3834	2.38657
934	0.439785	0.624471	-0.149563	2.31969	0.0974159	0.670666	-2.40723	2.37638
935	0.368294	0.625597	-0.157364	2.32209	0.155762	0.68718	-2.41668	2.36651
936	0.380215	0.637693	-0.150383	2.32181	0.143021	0.700252	-2.39779	2.36944
937	0.379387	0.629808	-0.162704	2.32625	0.138092	0.715421	-2.41093	2.35937
938	0.381027	0.637661	-0.190231	2.33471	0.187397	0.71972	-2.40025	2.36798
939	0.401985	0.632428	-0.172153	2.33668	0.130699	0.729377	-2.40559	2.36055
940	0.417599	0.623947	-0.191463	2.34183	0.143433	0.731582	-2.40559	2.34754
941	0.412666	0.631393	-0.166817	2.33615	0.167679	0.732805	-2.40271	2.34114
942	0.393765	0.630935	-0.17997	2.32958	0.154938	0.743906	-2.41093	2.33409
943	0.378151	0.624881	-0.201736	2.33793	0.167263	0.747025	-2.39285	2.33718
944	0.337887	0.627986	-0.19722	2.32738	0.115086	0.738614	-2.39778	2.34393
945	0.382259	0.634139	-0.179962	2.34219	0.111385	0.742068	-2.38628	2.33156
946	0.366642	0.649369	-0.179966	2.33901	0.103577	0.759543	-2.40107	2.32792
947	0.393356	0.644889	-0.17791	2.33269	0.145485	0.750208	-2.37477	2.32387
948	0.393353	0.640875	-0.199272	2.34814	0.14056	0.757761	-2.39326	2.3268
949	0.372402	0.658358	-0.198448	2.34749	0.14056	0.757891	-2.38381	2.3109
950	0.378971	0.660723	-0.203384	2.34834	0.16069	0.764553	-2.36943	2.29684
951	0.364594	0.649847	-0.192707	2.34896	0.14138	0.773164	-2.36409	2.29757
952	0.376102	0.658065	-0.211189	2.34667	0.124531	0.768803	-2.33944	2.29644
953	0.377743	0.658444	-0.178318	2.36899	0.106041	0.773891	-2.34026	2.2938
954	0.381851	0.653395	-0.186123	2.37846	0.129051	0.761896	-2.32382	2.284
955	0.344875	0.667151	-0.179138	2.37876	0.104813	0.770067	-2.30493	2.27757
956	0.358017	0.666151	-0.172562	2.3835	0.140556	0.773368	-2.3189	2.26743
957	0.356377	0.663646	-0.173801	2.38483	0.146305	0.786784	-2.30657	2.26582
958	0.371578	0.668923	-0.160656	2.38193	0.116726	0.788648	-2.27493	2.24866
959	0.388012	0.672277	-0.158188	2.39456	0.127411	0.788159	-2.25439	2.25073
960	0.358021	0.669752	-0.123264	2.39617	0.10358	0.78766	-2.24864	2.24738
961	0.348572	0.666931	-0.128193	2.39592	0.128231	0.788409	-2.24165	2.24795
962	0.335831	0.667018	-0.158188	2.40072	0.0949516	0.782103	-2.26096	2.24565
963	0.312412	0.675163	-0.115868	2.40392	0.110153	0.790334	-2.25768	2.24883
964	0.330082	0.664831	-0.136002	2.39175	0.0818024	0.791033	-2.2437	2.24462
965	0.317345	0.677786	-0.134766	2.41488	0.0850906	0.801306	-2.21782	2.25501
966	0.29187	0.679411	-0.150375	2.41691	0.0859146	0.808704	-2.25274	2.26232
967	0.267624	0.685637	-0.141342	2.4141	0.0485229	0.811727	-2.2133	2.25224
968	0.256947	0.69261	-0.112579	2.41379	0.0452309	0.817622	-2.23878	2.25752
969	0.245441	0.702199	-0.12326	2.41428	0.0653725	0.81835	-2.20919	2.25444
970	0.276257	0.703367	-0.100662	2.41837	0.0362015	0.820143	-2.21412	2.25917
971	0.261875	0.697159	-0.122852	2.41867	0.0271606	0.816923	-2.20426	2.24772
972	0.255306	0.684943	-0.0998421	2.41077	0.0131874	0.806293	-2.217	2.2601
973	0.232704	0.691162	-0.0899811	2.4155	0.0197678	0.805154	-2.21084	2.26358
974	0.209694	0.674241	-0.12244	2.42445	0.00538254	0.791837	-2.23343	2.2574
975	0.197369	0.690112	-0.105595	2.41797	-0.00941086	0.793501	-2.21577	2.25742
976	0.189156	0.683288	-0.0821762	2.41985	-0.00283432	0.782425	-2.22028	2.26862
977	0.180523	0.688853	-0.0891647	2.41855	0.0131874	0.773168	-2.21083	2.27316
978	0.174774	0.685463	-0.0986137	2.41006	0.00415039	0.760615	-2.19933	2.27441
979	0.126289	0.689469	-0.112583	2.41177	-0.00160599	0.765473	-2.1792	2.2761
980	0.112732	0.688653	-0.091629	2.39799	0.0107231	0.771698	-2.18701	2.27677
981	0.120537	0.703709	-0.0698509	2.38788	-0.00447845	0.766849	-2.18249	2.27872
982	0.113968	0.705454	-0.0271187	2.38484	-0.00283813	0.756458	-2.18865	2.27685
983	0.126701	0.713286	-0.0456047	2.40481	0.0123672	0.756505	-2.18043	2.28434
984	0.118893	0.716634	-0.0226021	2.39071	0.0156555	0.760546	-2.14715	2.28469
985	0.0856094	0.725046	0.0090332	2.3931	0.00332642	0.747288	-2.18126	2.28613
986	0.0843773	0.719215	-0.0349274	2.39577	0.00825882	0.74274	-2.18824	2.29051
987	0.0547981	0.736536	0.00246429	2.39422	-0.0221443	0.730185	-2.17386	2.28195
988	0.044117	0.733414	0.0254669	2.37758	-0.0254364	0.723591	-2.20837	2.2844
989	0.0589104	0.730449	0.0238266	2.37323	-0.0287209	0.736422	-2.17673	2.28939
990	0.0219307	0.741322	0.0312309	2.3824	-0.0168037	0.735925	-2.21042	2.29245
991	0.014946	0.74971	0.0661469	2.37714	-0.0085907	0.720856	-2.1981	2.29336
992	0.00878143	0.744763	0.0673752	2.36424	0.00579071	0.714582	-2.18906	2.29476
993	-0.0187492	0.740749	0.0653229	2.36384	0.0279808	0.704579	-2.18947	2.31146
994	0.00631332	0.753006	0.0710831	2.36571	-0.0085907	0.689903	-2.20056	2.31649
995	-0.0097084	0.742722	0.0838165	2.35351	-0.0237923	0.689688	-2.18578	2.32324
996	-0.0549049	0.755544	0.0829926	2.33611	-0.00365448	0.671157	-2.15249	2.32641
997	-0.0557289	0.753431	0.129829	2.3298	0.0135994	0.677201	-2.20179	2.32572
998	-0.0902405	0.752951	0.116272	2.32347	0.0308571	0.667685	-2.21083	2.32951
999	-0.0569649	0.752509	0.126133	2.32158	0.0160637	0.657086	-2.20385	2.3212
1000	-0.0931129	0.751232	0.108055	2.31387	-0.00241852	0.66913	-2.21084	2.32373
1001	-0.0758629	0.760267	0.110527	2.30336	0.028801	0.670939	-2.21248	2.32182
1002	-0.086956	0.759893	0.0871086	2.30174	0.0563316	0.67253	-2.22686	2.31973
1003	-0.0877724	0.741625	0.11956	2.29505	0.0423622	0.659235	-2.25069	2.33005
1004	-0.102978	0.754544	0.130657	2.29715	0.0259247	0.664703	-2.24165	2.33389
1005	-0.152691	0.764387	0.105183	2.28746	0.0111313	0.657967	-2.27124	2.32438
1006	-0.131737	0.761912	0.107235	2.27698	0.00907898	0.646957	-2.27986	2.31957
1007	-0.154747	0.764639	0.1134	2.27834	0.00661087	0.666238	-2.24165	2.32765
1008	-0.200764	0.777295	0.126545	2.26234	0.0197639	0.679787	-2.2622	2.33038
1009	-0.211857	0.772973	0.122845	2.26151	0.0526352	0.670215	-2.28192	2.32314
1010	-0.224594	0.775613	0.13641	2.26123	0.0205841	0.685656	-2.30821	2.31914
1011	-0.234459	0.783379	0.150791	2.26073	0.0485229	0.681942	-2.27206	2.34108
1012	-0.241848	0.780032	0.129833	2.25267	0.048111	0.692667	-2.25233	2.34729
1013	-0.252125	0.780421	0.163116	2.26126	0.0238724	0.689471	-2.26918	2.33964
1014	-0.257057	0.782009	0.147499	2.24847	0.0411263	0.686945	-2.27	2.35061
1015	-0.263622	0.777579	0.151199	2.23961	0.0456467	0.688545	-2.2848	2.34133
1016	-0.266506	0.771912	0.165173	2.23724	0.0686569	0.686053	-2.30575	2.3453
1017	-0.232815	0.783229	0.134766	2.23578	0.0403061	0.684383	-2.29958	2.35198
1018	-0.229939	0.779899	0.164349	2.22738	0.0912514	0.695855	-2.30246	2.35875
1019	-0.233219	0.772695	0.176674	2.22988	0.0879669	0.69912	-2.30904	2.36373
1020	-0.235279	0.779065	0.171741	2.23967	0.117142	0.684227	-2.29137	2.36833
1021	-0.239799	0.770429	0.177906	2.24604	0.116318	0.700616	-2.28603	2.37028
1022	-0.2439	0.775332	0.198448	2.25506	0.0772858	0.69603	-2.28438	2.37317
1023	-0.223358	0.781883	0.180374	2.24193	0.0698891	0.674724	-2.27494	2.37849
1024	-0.24432	0.758018	0.185303	2.24228	0.0575638	0.704918	-2.2548	2.38732
1025	-0.239388	0.751147	0.168045	2.23877	0.0986519	0.698699	-2.29054	2.39558
1026	-0.229523	0.757827	0.157364	2.23263	0.0809784	0.712836	-2.30452	2.38343
1027	-0.235691	0.732746	0.147915	2.24497	0.0891991	0.72356	-2.28808	2.36955
1028	-0.188847	0.740919	0.17503	2.23769	0.101116	0.718796	-2.29836	2.37215
1029	-0.215961	0.729857	0.143806	2.23962	0.110153	0.715337	-2.33698	2.37158
1030	-0.216377	0.72701	0.15654	2.22847	0.0789261	0.724358	-2.33123	2.37473
1031	-0.192135	0.716668	0.162292	2.22544	0.0674248	0.717094	-2.32301	2.3703
1032	-0.201588	0.714415	0.169277	2.23392	0.0505791	0.733338	-2.3604	2.36824
1033	-0.19912	0.704682	0.165585	2.22544	0.0312691	0.717475	-2.33615	2.39072
1034	-0.218433	0.70063	0.125725	2.2242	0.0398903	0.717298	-2.33205	2.37766
1035	-0.236919	0.699603	0.0940857	2.22483	0.0181198	0.704082	-2.30821	2.37876
1036	-0.234043	0.70141	0.0949097	2.22565	0.0255127	0.704745	-2.33327	2.37697
1037	-0.194603	0.697928	0.087513	2.21749	0.0168877	0.699745	-2.31191	2.38454
1038	-0.238979	0.694783	0.102306	2.22758	0.0242805	0.701095	-2.31643	2.38371
1039	-0.213089	0.693542	0.0961418	2.2333	0.0246925	0.685474	-2.32958	2.39369
1040	-0.186794	0.675715	0.104362	2.22559	0.00332642	0.678787	-2.29753	2.40466
1041	-0.218021	0.672958	0.106415	2.22611	0.00949097	0.678036	-2.28191	2.40382
1042	-0.208572	0.673961	0.0871048	2.22091	-0.0188599	0.677742	-2.29425	2.39776
1043	-0.215145	0.673697	0.0620384	2.2225	-0.0155716	0.677048	-2.33081	2.39853
1044	-0.18885	0.676253	0.087101	2.21386	-0.0254364	0.664777	-2.3341	2.40901
1045	-0.212269	0.673602	0.0735474	2.21211	-0.0328293	0.663857	-2.35423	2.4037
1046	-0.18597	0.666718	0.078064	2.20869	-0.0595398	0.683981	-2.35136	2.40662
1047	-0.207745	0.666668	0.0891609	2.20452	-0.0422783	0.67067	-2.36245	2.41259
1048	-0.229935	0.664614	0.078476	2.20619	-0.0546036	0.668933	-2.36779	2.40781
1049	-0.208157	0.656199	0.0739555	2.21229	-0.0644646	0.6621	-2.34806	2.4185
1050	-0.194599	0.659602	0.0308151	2.20475	-0.0837746	0.657643	-2.35999	2.43365
1051	-0.215549	0.657545	0.071907	2.19512	-0.103085	0.652594	-2.33821	2.43915
1052	-0.1605	0.649422	0.068615	2.19556	-0.120346	0.640926	-2.33327	2.44475
1053	-0.164608	0.653257	0.0443726	2.20419	-0.115002	0.640708	-2.35012	2.45066
1054	-0.130501	0.653735	0.0497093	2.20692	-0.133904	0.631421	-2.33574	2.44832
1055	-0.181866	0.650624	0.0102768	2.20178	-0.134315	0.631681	-2.3493	2.45023
1056	-0.152687	0.641662	-0.00328827	2.19022	-0.156906	0.625494	-2.36491	2.44821
1057	-0.126808	0.63145	0.0275269	2.18454	-0.157322	0.639354	-2.35177	2.45643
1058	-0.135025	0.650607	0.00492859	2.18071	-0.109657	0.64363	-2.35546	2.46175
1059	-0.150227	0.641311	-0.0102768	2.17635	-0.119522	0.653659	-2.35998	2.4599
1060	-0.168713	0.642454	-0.0357475	2.17797	-0.133904	0.652791	-2.37231	2.46047
1061	-0.155975	0.662252	-0.0521812	2.17694	-0.144176	0.648705	-2.34108	2.46513
1062	-0.136257	0.630529	-0.0817604	2.1814	-0.135132	0.658382	-2.36245	2.44979
1063	-0.149403	0.63604	-0.0673904	2.17437	-0.127739	0.664192	-2.34437	2.46202
1064	-0.16666	0.640984	-0.0690308	2.18173	-0.143353	0.655923	-2.34724	2.46511
1065	-0.170361	0.63285	-0.0850487	2.15678	-0.156914	0.671304	-2.34191	2.47023
1066	-0.186798	0.63632	-0.0743713	2.15198	-0.154858	0.67312	-2.3378	2.4792
1067	-0.175285	0.627997	-0.0640945	2.15204	-0.188141	0.677955	-2.30986	2.47314
1068	-0.192131	0.639494	-0.0916252	2.15499	-0.186497	0.682367	-2.31807	2.4749
1069	-0.174057	0.627055	-0.0825844	2.15966	-0.190193	0.68327	-2.34026	2.47099
1070	-0.18597	0.639518	-0.0883369	2.15625	-0.194298	0.682885	-2.32753	2.47845
1071	-0.200352	0.641386	-0.0957336	2.13602	-0.212383	0.687633	-2.3341	2.47721
1072	-0.196659	0.645125	-0.108055	2.14881	-0.195534	0.693453	-2.37149	2.4868
1073	-0.227058	0.649171	-0.1134	2.15857	-0.212788	0.703622	-2.34272	2.47673
1074	-0.213089	0.647163	-0.11422	2.15252	-0.203339	0.710924	-2.35218	2.48748
1075	-0.261158	0.64424	-0.105595	2.15615	-0.199234	0.693919	-2.33945	2.49144
1076	-0.245136	0.647123	-0.105598	2.15096	-0.197178	0.689201	-2.37601	2.49655
1077	-0.258286	0.650752	-0.114635	2.15509	-0.192249	0.694351	-2.36573	2.49924
1078	-0.275951	0.651751	-0.112579	2.14439	-0.205395	0.69357	-2.36984	2.49997
1079	-0.275955	0.641049	-0.139286	2.13693	-0.222244	0.692506	-2.36163	2.507
1080	-0.257874	0.639057	-0.162296	2.13167	-0.210327	0.708706	-2.40354	2.50412
1081	-0.262806	0.642753	-0.159008	2.14036	-0.237034	0.710715	-2.42285	2.5076
1082	-0.251713	0.641159	-0.168045	2.14068	-0.205803	0.708476	-2.4208	2.50686
1083	-0.251297	0.64355	-0.162296	2.13583	-0.206219	0.700603	-2.42243	2.50445
1084	-0.245548	0.64016	-0.179958	2.13062	-0.25922	0.710176	-2.42326	2.51652
1085	-0.232399	0.640698	-0.188595	2.14075	-0.263741	0.699888	-2.42818	2.50453
1086	-0.240208	0.643653	-0.165581	2.12766	-0.272774	0.705031	-2.42696	2.51258
1087	-0.229935	0.65242	-0.173386	2.13253	-0.238266	0.710654	-2.44997	2.50535
1088	-0.213497	0.639126	-0.17955	2.14657	-0.327423	0.693089	-2.45901	2.51131
1089	-0.22131	0.647287	-0.187767	2.14139	-0.329887	0.702042	-2.45818	2.50293
1090	-0.222126	0.632268	-0.174622	2.14828	-0.340572	0.703876	-2.44503	2.50951
1091	-0.208576	0.647441	-0.180782	2.13748	-0.337288	0.709756	-2.46394	2.50775
1092	-0.202408	0.646163	-0.174622	2.14207	-0.329475	0.715593	-2.46598	2.49806
1093	-0.213909	0.647679	-0.211185	2.14449	-0.324959	0.70883	-2.46393	2.50653
1094	-0.205692	0.643288	-0.190643	2.15581	-0.323727	0.70944	-2.48366	2.50364
1095	-0.194191	0.636968	-0.21489	2.15796	-0.336464	0.699818	-2.44874	2.50635
1096	-0.169945	0.645802	-0.207901	2.15598	-0.347965	0.696064	-2.43312	2.50728
1097	-0.144062	0.657235	-0.208309	2.15525	-0.361115	0.694704	-2.46722	2.48906
1098	-0.13913	0.657734	-0.206257	2.14631	-0.381248	0.700173	-2.46312	2.49732
1099	-0.149815	0.646044	-0.189407	2.15234	-0.363995	0.687861	-2.44462	2.50171
1100	-0.158031	0.650207	-0.22105	2.15736	-0.376728	0.676439	-2.46106	2.50883
1101	-0.177345	0.653132	-0.228031	2.15563	-0.419048	0.659568	-2.47174	2.50112
1102	-0.158852	0.651556	-0.239952	2.15664	-0.394398	0.664983	-2.46968	2.48982
1103	-0.149815	0.661683	-0.277336	2.13655	-0.410831	0.662138	-2.47708	2.50356
1104	-0.135437	0.656627	-0.27282	2.14262	-0.402611	0.652074	-2.48818	2.50073
1105	-0.137493	0.653077	-0.266659	2.14808	-0.375908	0.643204	-2.46434	2.49152
1106	-0.128864	0.655869	-0.296646	2.15008	-0.418224	0.657032	-2.47461	2.50512
1107	-0.140369	0.650041	-0.297886	2.14903	-0.437126	0.646578	-2.52392	2.49378
1108	-0.132973	0.656262	-0.309795	2.14894	-0.409187	0.642547	-2.48982	2.4865
1109	-0.139545	0.66552	-0.294598	2.16113	-0.38905	0.637068	-2.50256	2.49598
1110	-0.0988655	0.662952	-0.294594	2.15724	-0.375084	0.631081	-2.52885	2.48937
1111	-0.092701	0.665995	-0.297878	2.15018	-0.355362	0.630567	-2.53543	2.49754
1112	-0.0857162	0.674329	-0.280624	2.15048	-0.328247	0.646741	-2.53501	2.48848
1113	-0.0795555	0.678862	-0.320068	2.16157	-0.324547	0.655749	-2.55145	2.49028
1114	-0.0553169	0.672637	-0.299934	2.1535	-0.336052	0.67041	-2.55966	2.48732
1115	-0.04422	0.66188	-0.282261	2.14712	-0.344269	0.677783	-2.56789	2.50331
1116	-0.0228577	0.659162	-0.308567	2.15517	-0.354134	0.704531	-2.58062	2.49691
1117	0.0026207	0.662719	-0.334858	2.15257	-0.335644	0.712953	-2.58596	2.49329
1118	0.0293236	0.665467	-0.333214	2.14572	-0.330303	0.69854	-2.59788	2.50305
1119	0.004673	0.668082	-0.313499	2.15211	-0.312218	0.700417	-2.60897	2.49743
1120	-0.0097084	0.680782	-0.362392	2.14588	-0.303593	0.710414	-2.59623	2.51125
1121	-0.0343628	0.678348	-0.347183	2.15803	-0.320438	0.719388	-2.60445	2.5124
1122	-0.0261383	0.663804	-0.374302	2.16279	-0.306061	0.727054	-2.56419	2.5316
1123	0.00220871	0.681796	-0.336502	2.17269	-0.296196	0.714486	-2.54734	2.52831
1124	-0.00560379	0.681739	-0.349655	2.16786	-0.261276	0.737912	-2.56788	2.52614
1125	-0.0425835	0.684923	-0.351707	2.16854	-0.275242	0.7321	-2.56214	2.5341
1126	-0.0306587	0.679553	-0.329109	2.16249	-0.303596	0.719143	-2.56419	2.53396
1127	-0.00190353	0.684994	-0.322533	2.15697	-0.268257	0.710459	-2.56296	2.53758
1128	-0.0269623	0.686658	-0.320484	2.1667	-0.280994	0.709029	-2.57446	2.5369
1129	-0.0224457	0.691465	-0.328697	2.15777	-0.29702	0.708478	-2.51899	2.53365
1130	-0.0171013	0.689241	-0.329109	2.17689	-0.289627	0.711881	-2.55392	2.53576
1131	-0.0162849	0.689561	-0.336098	2.16193	-0.220188	0.720744	-2.56007	2.54655
1132	-0.0454521	0.696751	-0.301167	2.16677	-0.238266	0.732979	-2.56295	2.55635
1133	-0.044632	0.69026	-0.340202	2.16638	-0.212791	0.750842	-2.55967	2.55572
1134	-0.054081	0.692759	-0.323357	2.16921	-0.223473	0.755421	-2.55885	2.5557
1135	-0.0738029	0.695291	-0.332394	2.17106	-0.190605	0.753922	-2.54981	2.55651
1136	-0.053257	0.681707	-0.303635	2.1658	-0.225529	0.753371	-2.55885	2.5539
1137	-0.0544891	0.677414	-0.351295	2.16754	-0.173756	0.762795	-2.55063	2.5653
1138	-0.0598335	0.676294	-0.334858	2.17473	-0.180744	0.770846	-2.50666	2.55793
1139	-0.0668182	0.665178	-0.352528	2.18363	-0.172115	0.761285	-2.52269	2.56817
1140	-0.0725708	0.647891	-0.33979	2.18039	-0.160198	0.756287	-2.52927	2.56593
1141	-0.0507927	0.652949	-0.347595	2.18536	-0.170883	0.748516	-2.542	2.55974
1142	-0.0491524	0.658619	-0.350063	2.1869	-0.15979	0.749832	-2.54694	2.55747
1143	-0.0487442	0.657711	-0.361977	2.17901	-0.153629	0.736874	-2.5572	2.55205
1144	-0.0890121	0.655177	-0.347187	2.1842	-0.139248	0.763345	-2.53584	2.5476
1145	-0.0828438	0.668164	-0.361156	2.17869	-0.158966	0.753263	-2.595	2.55965
1146	-0.10133	0.669485	-0.35664	2.17607	-0.167591	0.740021	-2.54693	2.56766
1147	-0.0483284	0.660358	-0.370602	2.18348	-0.147461	0.747171	-2.54652	2.56522
1148	-0.0750313	0.649556	-0.35376	2.17674	-0.173344	0.735941	-2.55022	2.56549
1149	-0.0824394	0.652519	-0.345955	2.17336	-0.208679	0.74014	-2.54159	2.57418
1150	-0.0943489	0.657363	-0.347191	2.18531	-0.184444	0.746984	-2.54529	2.57925
1151	-0.124752	0.662159	-0.318832	2.18441	-0.145817	0.752639	-2.54446	2.57479
1152	-0.118587	0.667431	-0.308563	2.17234	-0.177044	0.749728	-2.53091	2.57927
1153	-0.100098	0.66575	-0.343899	2.17222	-0.18074	0.755899	-2.56624	2.59904
1154	-0.134205	0.66939	-0.349651	2.17364	-0.151161	0.739146	-2.53913	2.59262
1155	-0.149815	0.660407	-0.313908	2.15929	-0.169647	0.745433	-2.53831	2.59945
1156	-0.165016	0.660298	-0.313087	2.15845	-0.163074	0.751056	-2.54694	2.59482
1157	-0.109142	0.656897	-0.316368	2.15756	-0.127327	0.75076	-2.52228	2.59765
1158	-0.144474	0.658413	-0.29911	2.15326	-0.135136	0.753799	-2.52023	2.5991
1159	-0.169952	0.662797	-0.313087	2.16023	-0.129387	0.736758	-2.51365	2.59944
1160	-0.14817	0.678784	-0.347183	2.15706	-0.121574	0.746177	-2.53214	2.60086
1161	-0.168304	0.680683	-0.285973	2.14782	-0.112953	0.740666	-2.50132	2.61055
1162	-0.143654	0.671084	-0.288025	2.13438	-0.128975	0.748724	-2.53789	2.6097
1163	-0.188435	0.675962	-0.251041	2.13115	-0.159374	0.748534	-2.55967	2.60351
1164	-0.174881	0.672853	-0.305691	2.11528	-0.0961037	0.756929	-2.56583	2.60214
1165	-0.192135	0.685859	-0.27528	2.11226	-0.14006	0.755697	-2.57939	2.60951
1166	-0.172413	0.683951	-0.260498	2.08857	-0.128151	0.765407	-2.58474	2.61837
1167	-0.144886	0.685371	-0.268703	2.10206	-0.142525	0.758883	-2.58432	2.62261
1168	-0.166664	0.689216	-0.253098	2.08947	-0.149105	0.752083	-2.61062	2.60709
1169	-0.142422	0.707681	-0.237892	2.07508	-0.154446	0.748545	-2.62253	2.60773
1170	-0.119007	0.698923	-0.262547	2.06449	-0.143356	0.757468	-2.58514	2.60229
1171	-0.0770912	0.696158	-0.220226	2.05336	-0.112534	0.763246	-2.56953	2.60231
1172	-0.0779114	0.688503	-0.223515	2.04707	-0.119522	0.762247	-2.56295	2.60057
1173	-0.0713425	0.686291	-0.224747	2.03138	-0.147049	0.758987	-2.542	2.60501
1174	-0.0598412	0.688737	-0.205841	2.01991	-0.162666	0.777298	-2.57446	2.61964
1175	-0.0729828	0.673535	-0.205841	2.01145	-0.158558	0.768765	-2.59048	2.60054
1176	-0.0717545	0.6817	-0.216114	2.00904	-0.1754	0.759586	-2.6061	2.60621
1177	-0.0417519	0.674927	-0.19968	1.99088	-0.162258	0.74811	-2.6061	2.61141
1178	-0.0491562	0.679488	-0.209949	1.98906	-0.224705	0.765258	-2.6024	2.60468
1179	-0.00313187	0.675306	-0.186535	1.97908	-0.187729	0.75076	-2.60733	2.59932
1180	0.0268593	0.673706	-0.186123	1.97474	-0.216492	0.761613	-2.62048	2.6124
1181	0.0486336	0.679855	-0.210365	1.97399	-0.211559	0.767018	-2.61924	2.60935
1182	0.043293	0.677994	-0.203377	1.95923	-0.176632	0.776463	-2.61144	2.61036
1183	0.0511055	0.686049	-0.221863	1.96091	-0.185265	0.770811	-2.66485	2.5961
1184	0.0658951	0.68217	-0.212006	1.95588	-0.174171	0.77828	-2.62911	2.60534
1185	0.0971184	0.684418	-0.220634	1.95117	-0.181976	0.768891	-2.62788	2.59304
1186	0.109852	0.682977	-0.221046	1.95655	-0.182388	0.762285	-2.61802	2.59772
1187	0.0819168	0.676436	-0.231323	1.95007	-0.208683	0.75753	-2.61144	2.60133
1188	0.0716438	0.679152	-0.238712	1.94262	-0.174988	0.761675	-2.61473	2.61235
1189	0.0461693	0.677901	-0.231312	1.92592	-0.166363	0.773875	-2.59788	2.61194
1190	0.0293198	0.67618	-0.245285	1.92552	-0.168827	0.776833	-2.63527	2.60428
1191	0.024807	0.671122	-0.254738	1.92673	-0.170883	0.767686	-2.62992	2.61519
1192	-0.00313568	0.662396	-0.251862	1.926	-0.166775	0.770373	-2.65622	2.60489
1193	-0.00149155	0.651224	-0.247345	1.92154	-0.148693	0.770589	-2.67554	2.59597
1194	0.00548935	0.642361	-0.261726	1.92757	-0.158966	0.768645	-2.69033	2.59391
1195	-0.0425797	0.647323	-0.262955	1.92206	-0.151573	0.771714	-2.7121	2.58635
1196	-0.0220375	0.644639	-0.23912	1.91841	-0.122398	0.761789	-2.70142	2.58966
1197	-0.0898285	0.657559	-0.269119	1.91774	-0.138424	0.766115	-2.70142	2.57746
1198	-0.116947	0.663357	-0.258434	1.91568	-0.117058	0.770435	-2.66855	2.58175
1199	-0.130093	0.668006	-0.23584	1.89963	-0.0944595	0.755148	-2.68293	2.57427
1200	-0.136261	0.670029	-0.241177	1.89396	-0.0998039	0.750843	-2.65129	2.58239
1201	-0.173649	0.671381	-0.23214	1.89731	-0.098568	0.766122	-2.67183	2.58408
1202	-0.158443	0.686676	-0.248985	1.89299	-0.0850067	0.745636	-2.67142	2.5756
1203	-0.166248	0.682853	-0.261314	1.89052	-0.112949	0.738187	-2.67266	2.58065
1204	-0.176933	0.680172	-0.279388	1.8923	-0.110073	0.741634	-2.69567	2.576
1205	-0.146938	0.682832	-0.265423	1.88526	-0.116234	0.744853	-2.69772	2.57609
1206	-0.184742	0.688268	-0.27528	1.89034	-0.110073	0.733878	-2.69525	2.57505
1207	-0.184738	0.695224	-0.306503	1.89565	-0.144173	0.731077	-2.69649	2.56571
1208	-0.176113	0.693311	-0.307743	1.88681	-0.133499	0.718371	-2.71909	2.56114
1209	-0.152283	0.694734	-0.33609	1.89381	-0.145409	0.713023	-2.73511	2.56361
1210	-0.14735	0.683793	-0.329929	1.88224	-0.188961	0.716518	-2.7047	2.56008
1211	-0.140369	0.685258	-0.27528	1.89231	-0.204983	0.708796	-2.69033	2.55139
1212	-0.136665	0.683938	-0.27734	1.89242	-0.209099	0.720385	-2.70553	2.53667
1213	-0.149815	0.685157	-0.250217	1.89209	-0.211147	0.710779	-2.71621	2.53284
1214	-0.163788	0.693868	-0.244877	1.89123	-0.249355	0.702735	-2.71909	2.52076
1215	-0.153103	0.706219	-0.258438	1.89559	-0.265381	0.6951	-2.75812	2.52397
1216	-0.162964	0.704447	-0.268707	1.90208	-0.269493	0.689944	-2.75442	2.52316
1217	-0.143654	0.704132	-0.255554	1.89913	-0.25388	0.694377	-2.75278	2.52194
1218	-0.159676	0.695686	-0.243645	1.89588	-0.23703	0.689921	-2.72607	2.52924
1219	-0.162548	0.692082	-0.248577	1.88888	-0.251411	0.684499	-2.701	2.53103
1220	-0.137897	0.688295	-0.238304	1.87921	-0.244431	0.698006	-2.71087	2.52718
1221	-0.0955811	0.682465	-0.217346	1.87762	-0.227585	0.689483	-2.74702	2.52651
1222	-0.130505	0.685319	-0.224747	1.87653	-0.242374	0.693942	-2.72115	2.53567
1223	-0.160091	0.678077	-0.202145	1.8802	-0.225525	0.691442	-2.70758	2.53565
1224	-0.121876	0.68903	-0.207069	1.87096	-0.208267	0.692767	-2.73428	2.52922
1225	-0.138721	0.68423	-0.196804	1.86708	-0.232517	0.679578	-2.71457	2.52204
1226	-0.154743	0.689776	-0.168865	1.87126	-0.204575	0.68645	-2.7158	2.52394
1227	-0.157623	0.682767	-0.175026	1.87822	-0.179096	0.684832	-2.73224	2.52203
1228	-0.130093	0.674891	-0.186535	1.87267	-0.197586	0.682056	-2.70471	2.53375
1229	-0.164196	0.684639	-0.156948	1.86733	-0.186909	0.674682	-2.71867	2.53121
1230	-0.161732	0.68273	-0.199268	1.86232	-0.161022	0.674767	-2.71621	2.51702
1231	-0.153515	0.686971	-0.209953	1.86388	-0.124863	0.682283	-2.72032	2.52062
1232	-0.181862	0.697009	-0.206253	1.86356	-0.148281	0.682994	-2.70512	2.52115
1233	-0.191315	0.687632	-0.189411	1.8548	-0.142944	0.68075	-2.70512	2.51577
1234	-0.216377	0.691313	-0.161469	1.85301	-0.138012	0.655124	-2.71621	2.5103
1235	-0.243496	0.696629	-0.174614	1.85111	-0.149517	0.647595	-2.7195	2.51815
1236	-0.250069	0.695501	-0.176262	1.84447	-0.111305	0.660723	-2.74127	2.51628
1237	-0.231579	0.702176	-0.144215	1.84238	-0.119934	0.663954	-2.76592	2.52077
1238	-0.268963	0.690239	-0.164757	1.84537	-0.0837746	0.665144	-2.71251	2.52271
1239	-0.319916	0.686073	-0.15572	1.8415	-0.0237923	0.680984	-2.74127	2.51329
1240	-0.32896	0.691239	-0.140926	1.83086	-0.0422783	0.702326	-2.71868	2.51583
1241	-0.330189	0.708412	-0.147091	1.8367	-0.00570679	0.712983	-2.72073	2.51978
1242	-0.333477	0.709404	-0.175854	1.82746	0.0214043	0.729523	-2.71991	2.51371
1243	-0.351139	0.70216	-0.145439	1.82749	3.8147e-05	0.738539	-2.75155	2.52235
1244	-0.356483	0.706691	-0.144623	1.82612	0.0168877	0.744135	-2.75648	2.52045
1245	-0.394691	0.710099	-0.161472	1.82776	0.0374298	0.747358	-2.75359	2.51508
1246	-0.349499	0.721111	-0.129829	1.81826	0.0493431	0.746931	-2.78524	2.51257
1247	-0.393875	0.709222	-0.140106	1.82113	0.0879669	0.768538	-2.80618	2.51912
1248	-0.43578	0.723441	-0.160233	1.8096	0.119606	0.762489	-2.80742	2.50734
1249	-0.420582	0.716154	-0.166809	1.8007	0.107689	0.755305	-2.78277	2.50474
1250	-0.452625	0.729463	-0.161469	1.80463	0.12289	0.767147	-2.81235	2.509
1251	-0.477283	0.732728	-0.165989	1.79614	0.136452	0.780297	-2.79222	2.51139
1252	-0.474403	0.732513	-0.182838	1.78751	0.172607	0.78656	-2.79099	2.51464
1253	-0.535618	0.736657	-0.165165	1.78798	0.149597	0.785887	-2.79879	2.50923
1254	-0.543842	0.731298	-0.126953	1.77951	0.170139	0.78629	-2.80701	2.50244
1255	-0.521244	0.732173	-0.121204	1.77825	0.191505	0.798227	-2.78689	2.50306
1256	-0.5233	0.735912	-0.163521	1.77947	0.168907	0.795356	-2.81606	2.50342
1257	-0.522881	0.731795	-0.154076	1.78596	0.19479	0.795411	-2.83043	2.5106
1258	-0.524525	0.731193	-0.176258	1.77654	0.224377	0.794545	-2.81564	2.50312
1259	-0.524525	0.747243	-0.188999	1.77729	0.225197	0.800408	-2.8444	2.51254
1260	-0.557404	0.736539	-0.224331	1.77078	0.187397	0.806078	-2.8444	2.51523
1261	-0.528637	0.727197	-0.212418	1.77619	0.179596	0.791437	-2.84399	2.50341
1262	-0.520008	0.732411	-0.200912	1.77795	0.195202	0.803981	-2.83578	2.49939
1263	-0.563972	0.743167	-0.189407	1.77532	0.248203	0.810176	-2.83453	2.51709
1264	-0.55452	0.747368	-0.228851	1.77936	0.235474	0.806232	-2.80373	2.5178
1265	-0.59314	0.737041	-0.216114	1.7731	0.246563	0.814209	-2.78894	2.53423
1266	-0.53809	0.757857	-0.205021	1.77578	0.280663	0.827699	-2.8177	2.52839
1267	-0.559048	0.763285	-0.23214	1.7793	0.302029	0.83098	-2.78277	2.52308
1268	-0.594372	0.757273	-0.217762	1.77167	0.27779	0.831937	-2.78935	2.53392
1269	-0.588623	0.748071	-0.246517	1.75818	0.306961	0.829089	-2.80537	2.53257
1270	-0.563557	0.752029	-0.248569	1.7598	0.312302	0.83853	-2.82632	2.55262
1271	-0.619034	0.755024	-0.261719	1.76946	0.348869	0.839641	-2.85632	2.54537
1272	-0.586983	0.749721	-0.246109	1.76898	0.350922	0.863636	-2.82796	2.54374
1273	-0.594379	0.749534	-0.25679	1.76419	0.369411	0.847882	-2.83906	2.5431
1274	-0.593967	0.756115	-0.276516	1.7555	0.364479	0.848357	-2.87275	2.54625
1275	-0.628067	0.751225	-0.242409	1.75962	0.360374	0.852313	-2.87522	2.55609
1276	-0.625599	0.739529	-0.268707	1.74771	0.370235	0.847147	-2.89905	2.55913
1277	-0.626427	0.739764	-0.288429	1.74847	0.379272	0.845951	-2.88549	2.54769
1278	-0.671623	0.748235	-0.270763	1.74657	0.395294	0.84794	-2.90276	2.56111
1279	-0.662174	0.761561	-0.265827	1.75444	0.360786	0.842803	-2.93027	2.5495
1280	-0.683537	0.753875	-0.311844	1.73741	0.3727	0.8449	-2.93069	2.55793
1281	-0.652718	0.758287	-0.318424	1.72874	0.380917	0.846978	-2.91343	2.55008
1282	-0.671623	0.755766	-0.299526	1.72821	0.383793	0.845672	-2.92822	2.54309
1283	-0.697098	0.759083	-0.292126	1.72608	0.378448	0.842909	-2.95123	2.54496
1284	-0.692574	0.761918	-0.307739	1.71665	0.396526	0.837618	-2.95986	2.53965
1285	-0.732838	0.759405	-0.281029	1.71549	0.388309	0.847545	-2.96561	2.53799
1286	-0.733662	0.749856	-0.277744	1.72091	0.443783	0.8305	-3.003	2.54348
1287	-0.73695	0.758998	-0.287609	1.70615	0.445835	0.821118	-2.96519	2.55012
1288	-0.752155	0.747827	-0.287197	1.70873	0.37804	0.824701	-2.9726	2.55188
1289	-0.732018	0.760625	-0.315136	1.70493	0.394066	0.824464	-2.9878	2.54854
1290	-0.715176	0.755937	-0.251446	1.70383	0.388317	0.812576	-2.99889	2.55322
1291	-0.669979	0.742187	-0.31308	1.70131	0.35955	0.827548	-2.98779	2.55421
1292	-0.718876	0.743681	-0.261723	1.70245	0.388313	0.83871	-3.02026	2.5533
1293	-0.761185	0.752284	-0.287197	1.70466	0.401875	0.836126	-2.98944	2.54387
1294	-0.789951	0.746425	-0.212006	1.70946	0.3727	0.831874	-3.01614	2.53842
1295	-0.800224	0.739663	-0.225567	1.70235	0.389954	0.831785	-3.01738	2.55374
1296	-0.795708	0.738743	-0.219814	1.69041	0.366119	0.833784	-3.04039	2.53289
1297	-0.863087	0.7571	-0.224335	1.69917	0.362015	0.825993	-3.02806	2.54822
1298	-0.895138	0.75901	-0.198444	1.70145	0.360378	0.828086	-3.02807	2.54157
1299	-0.923481	0.75964	-0.186115	1.68398	0.370232	0.828872	-2.99437	2.53183
1300	-0.896366	0.771249	-0.17791	1.70866	0.341064	0.827248	-3.0108	2.54679
1301	-0.924309	0.777099	-0.188999	1.70031	0.348869	0.82859	-3.00998	2.53306
1302	-0.902531	0.779197	-0.147495	1.70307	0.352158	0.824183	-3.02231	2.53842
1303	-0.91198	0.786922	-0.15284	1.69188	0.410088	0.817294	-3.02066	2.54459
1304	-0.932117	0.795241	-0.163113	1.69397	0.418304	0.821795	-3.02724	2.53793
1305	-0.926357	0.783469	-0.140923	1.70151	0.398998	0.821679	-3.03915	2.53059
1306	-0.893902	0.784684	-0.14257	1.70458	0.391186	0.832885	-3.03957	2.52922
1307	-0.941971	0.792409	-0.159824	1.72063	0.39653	0.826802	-3.03628	2.53789
1308	-0.952663	0.778142	-0.175434	1.69751	0.422417	0.834431	-3.03053	2.52194
1309	-0.948959	0.782829	-0.156124	1.71696	0.393242	0.824998	-3.06422	2.5167
1310	-0.974022	0.787776	-0.16106	1.70914	0.384617	0.815396	-3.03711	2.51611
1311	-0.966217	0.784636	-0.164761	1.70978	0.379684	0.80661	-3.04737	2.51183
1312	-0.989223	0.790291	-0.142155	1.72518	0.371056	0.802064	-3.05272	2.51721
1313	-0.999905	0.791832	-0.164345	1.72573	0.389542	0.793855	-3.02272	2.51065
1314	-0.993336	0.795445	-0.145855	1.72933	0.385849	0.80375	-2.99191	2.5138
1315	-1.01059	0.798172	-0.162701	1.72624	0.364483	0.804621	-2.98328	2.51381
1316	-1.00895	0.809695	-0.177078	1.7234	0.350925	0.792828	-2.98534	2.52428
1317	-1.02497	0.808823	-0.190228	1.7208	0.362019	0.792543	-2.9841	2.52518
1318	-1.01059	0.819848	-0.178726	1.73355	0.341473	0.798697	-3.00217	2.52267
1319	-1.00607	0.821087	-0.191048	1.73258	0.312302	0.797596	-2.9804	2.52016
1320	-0.996616	0.8234	-0.161884	1.72708	0.35421	0.809702	-2.93397	2.5261
1321	-0.981419	0.820689	-0.205841	1.73429	0.3423	0.816709	-2.94383	2.52863
1322	-0.965805	0.828562	-0.209129	1.73202	0.370644	0.820955	-2.95082	2.52893
1323	-0.974842	0.822813	-0.193108	1.73677	0.354618	0.822911	-2.95205	2.53214
1324	-0.984291	0.830492	-0.2309	1.73351	0.405571	0.831227	-2.95041	2.5364
1325	-0.974434	0.825067	-0.201736	1.73372	0.376396	0.845226	-2.94342	2.53758
1326	-0.965393	0.820993	-0.219402	1.74075	0.417072	0.84343	-2.9574	2.53438
1327	-0.9506	0.817192	-0.190231	1.74009	0.417076	0.859034	-2.94096	2.53015
1328	-0.955532	0.81145	-0.182831	1.74134	0.426933	0.874113	-2.95904	2.52909
1329	-0.956768	0.81963	-0.222691	1.74165	0.407627	0.85989	-2.93685	2.52588
1330	-0.967033	0.818982	-0.203789	1.74482	0.419125	0.859302	-2.9348	2.52759
1331	-0.969093	0.804583	-0.192696	1.74914	0.421188	0.856559	-2.92083	2.53043
1332	-0.985527	0.805936	-0.185707	1.73605	0.412556	0.861484	-2.90604	2.53717
1333	-0.974438	0.799597	-0.198032	1.74753	0.401051	0.869741	-2.90439	2.52037
1334	-0.97197	0.798614	-0.184891	1.74697	0.422009	0.871007	-2.86289	2.52207
1335	-0.962933	0.800356	-0.200912	1.73398	0.433094	0.877487	-2.87933	2.51871
1336	-0.952656	0.811095	-0.212006	1.72749	0.396938	0.875662	-2.90521	2.52618
1337	-0.996212	0.801045	-0.186119	1.73297	0.417072	0.880041	-2.87686	2.51696
1338	-0.990044	0.82109	-0.186531	1.72138	0.408035	0.878914	-2.89494	2.51567
1339	-0.995796	0.82105	-0.188583	1.71818	0.376396	0.874133	-2.89247	2.50246
1340	-1.02456	0.819054	-0.19434	1.72629	0.41666	0.869256	-2.90234	2.5
1341	-1.00689	0.809873	-0.224331	1.73169	0.402691	0.870549	-2.90028	2.48725
1342	-1.02661	0.823008	-0.217758	1.72502	0.406391	0.879742	-2.87193	2.48815
1343	-1.00484	0.816198	-0.23748	1.73659	0.371059	0.885752	-2.8559	2.49297
1344	-1.00813	0.815364	-0.21365	1.73743	0.372292	0.870768	-2.86905	2.48457
1345	-0.953892	0.814622	-0.221455	1.72473	0.360374	0.867498	-2.85468	2.48144
1346	-0.946083	0.804747	-0.202557	1.7314	0.390366	0.861676	-2.86618	2.47821
1347	-0.940742	0.821197	-0.188999	1.73673	0.405983	0.862194	-2.85509	2.47293
1348	-0.961285	0.823325	-0.202969	1.73463	0.409264	0.88632	-2.86371	2.46569
1349	-0.933758	0.824749	-0.160645	1.73262	0.420769	0.88797	-2.85016	2.45908
1350	-0.918556	0.81795	-0.154484	1.72158	0.45816	0.906817	-2.8744	2.4749
1351	-0.935398	0.816504	-0.13517	1.72439	0.451588	0.912558	-2.85056	2.48052
1352	-0.928417	0.829752	-0.103947	1.73301	0.468021	0.918666	-2.85057	2.48169
1353	-0.9165	0.839225	-0.0920334	1.71387	0.454868	0.913769	-2.84892	2.48362
1354	-0.906231	0.84838	-0.0632706	1.71498	0.488972	0.921808	-2.85632	2.48633
1355	-0.943615	0.869459	-0.0525856	1.68794	0.51281	0.930435	-2.86084	2.48931
1356	-0.928005	0.86407	-0.018486	1.69234	0.525131	0.923246	-2.78072	2.48577
1357	-0.929646	0.873039	-0.0283508	1.69314	0.530888	0.937382	-2.83578	2.49622
1358	-0.916092	0.881631	0.00616455	1.69252	0.551018	0.953727	-2.83537	2.49829
1359	-0.905811	0.891963	0.030407	1.69299	0.584709	0.961479	-2.80865	2.50352
1360	-0.913624	0.893341	0.0739632	1.69354	0.594158	0.967144	-2.79263	2.50318
1361	-0.890209	0.89577	0.0686226	1.68007	0.603199	0.958158	-2.81564	2.50073
1362	-0.873764	0.891997	0.0768356	1.67735	0.593746	0.965146	-2.81728	2.49691
1363	-0.882397	0.904622	0.087925	1.67559	0.627438	0.95967	-2.78565	2.5072
1364	-0.837612	0.900667	0.0739594	1.67083	0.633194	0.953272	-2.78811	2.50337
1365	-0.824055	0.893254	0.0875206	1.66913	0.668114	0.956607	-2.81523	2.51281
1366	-0.825291	0.882611	0.129021	1.67791	0.666058	0.946464	-2.81153	2.51882
1367	-0.832272	0.903108	0.165169	1.69039	0.673866	0.93696	-2.8218	2.50877
1368	-0.822002	0.900493	0.167225	1.67164	0.657433	0.933303	-2.77332	2.51948
1369	-0.798164	0.893795	0.222286	1.67466	0.672634	0.945608	-2.75689	2.52655
1370	-0.748867	0.897161	0.260498	1.66832	0.657021	0.93086	-2.7651	2.5248
1371	-0.729969	0.896097	0.249817	1.67364	0.647575	0.916857	-2.75278	2.53319
1372	-0.69915	0.885441	0.238312	1.66528	0.672638	0.915558	-2.72073	2.5379
1373	-0.695042	0.880067	0.273647	1.66047	0.673454	0.915643	-2.70964	2.53149
1374	-0.632175	0.872064	0.299938	1.67893	0.656197	0.909859	-2.71251	2.53418
1375	-0.609577	0.870317	0.287205	1.66947	0.656612	0.906016	-2.73881	2.53474
1376	-0.595203	0.850778	0.282272	1.6608	0.636478	0.915808	-2.72853	2.53433
1377	-0.602188	0.864089	0.350067	1.64668	0.673046	0.90472	-2.70142	2.54282
1378	-0.612041	0.846316	0.32336	1.64609	0.691128	0.895203	-2.74374	2.53039
1379	-0.640808	0.854489	0.325005	1.62608	0.729336	0.884092	-2.71909	2.527
1380	-0.599308	0.849656	0.375538	1.61166	0.725227	0.907279	-2.70923	2.53654
1381	-0.582874	0.844484	0.388691	1.61125	0.732212	0.908223	-2.731	2.54411
1382	-0.608349	0.822223	0.389511	1.60247	0.777813	0.890748	-2.7269	2.54606
1383	-0.596844	0.818871	0.422379	1.59836	0.72934	0.882858	-2.75565	2.52715
1384	-0.582462	0.808054	0.431423	1.59267	0.783161	0.886491	-2.76797	2.5312
1385	-0.517544	0.785041	0.458946	1.58624	0.770012	0.881383	-2.76305	2.52059
1386	-0.485905	0.772075	0.463467	1.57252	0.772472	0.885225	-2.79017	2.5148
1387	-0.448929	0.766725	0.480316	1.568	0.758915	0.880658	-2.76839	2.51402
1388	-0.404964	0.763362	0.507839	1.56546	0.752346	0.87051	-2.79509	2.51588
1389	-0.352379	0.754608	0.563309	1.54597	0.757683	0.866265	-2.7729	2.50376
1390	-0.339226	0.735964	0.57399	1.53359	0.76796	0.869428	-2.80579	2.50277
1391	-0.350319	0.731224	0.601109	1.53559	0.774117	0.889591	-2.78482	2.4961
1392	-0.324436	0.721538	0.594128	1.51578	0.802883	0.888457	-2.76141	2.50372
1393	-0.317039	0.705743	0.593304	1.51131	0.821365	0.897889	-2.79099	2.50661
1394	-0.274307	0.696922	0.629051	1.50301	0.836575	0.906884	-2.78524	2.48723
1395	-0.268555	0.691425	0.675892	1.49882	0.854649	0.907513	-2.80496	2.49116
1396	-0.255001	0.676294	0.659046	1.47683	0.859173	0.919692	-2.82263	2.49182
1397	-0.229931	0.677801	0.672192	1.48254	0.870262	0.920394	-2.83454	2.48789
1398	-0.21104	0.674818	0.661919	1.48424	0.840683	0.949834	-2.82016	2.48912
1399	-0.245544	0.682561	0.668079	1.4725	0.89286	0.953062	-2.83701	2.49795
1400	-0.201172	0.669808	0.650002	1.48152	0.926964	0.945258	-2.80743	2.50468
1401	-0.215965	0.666355	0.663975	1.47155	0.936821	0.951072	-2.81483	2.49843
1402	-0.185974	0.655113	0.663147	1.46431	0.9701	0.955834	-2.82345	2.48428
1403	-0.192959	0.660314	0.682053	1.46753	0.951614	0.960035	-2.84112	2.48158
1404	-0.230759	0.654335	0.639736	1.46413	0.98859	0.962606	-2.85262	2.50372
1405	-0.211861	0.649803	0.668083	1.46469	1.05105	0.958051	-2.87604	2.49392
1406	-0.148994	0.65432	0.680817	1.471	1.0075	0.969032	-2.85673	2.48269
1407	-0.190083	0.669391	0.666851	1.4496	1.04899	0.963328	-2.83948	2.48938
1408	-0.182686	0.663862	0.682053	1.45101	1.02599	0.945657	-2.867	2.49362
1409	-0.204876	0.673519	0.65411	1.45934	0.996815	0.946434	-2.88302	2.49708
1410	-0.159267	0.681509	0.652058	1.44971	1.00298	0.935905	-2.89822	2.49566
1411	-0.118587	0.68202	0.662327	1.44295	1.0227	0.945845	-2.8822	2.5043
1412	-0.131329	0.662611	0.665211	1.44644	1.06543	0.935721	-2.89658	2.4941
1413	-0.0922928	0.665448	0.687393	1.44243	1.01242	0.940712	-2.90521	2.49523
1414	-0.107906	0.668916	0.705883	1.4411	1.02311	0.920822	-2.897	2.48663
1415	-0.117359	0.665617	0.678764	1.44423	1.02927	0.916779	-2.92083	2.48851
1416	-0.120644	0.666519	0.708344	1.44741	1.03215	0.924799	-2.92617	2.48651
1417	-0.0955772	0.667803	0.707527	1.44904	1.07365	0.926359	-2.9463	2.48271
1418	-0.092701	0.66677	0.692734	1.44009	1.10898	0.931681	-2.94219	2.4853
1419	-0.0898323	0.674698	0.721085	1.43492	1.10035	0.959194	-2.92247	2.49344
1420	-0.0959892	0.655085	0.718208	1.42652	1.13034	0.959817	-2.98081	2.50092
1421	-0.114075	0.662443	0.729713	1.4298	1.15335	0.971153	-2.95863	2.49604
1422	-0.125988	0.667423	0.673012	1.42622	1.16938	0.972818	-2.96807	2.49606
1423	-0.127216	0.669579	0.673832	1.42623	1.1739	0.959293	-2.99396	2.48773
1424	-0.110374	0.676333	0.687801	1.43209	1.17924	0.969458	-2.96191	2.48786
1425	-0.137074	0.690087	0.707523	1.429	1.15664	0.973718	-2.9804	2.49711
1426	-0.126396	0.687763	0.691093	1.42059	1.19074	0.979268	-2.95493	2.49701
1427	-0.107906	0.672992	0.685749	1.43577	1.17883	0.97023	-2.99561	2.49981
1428	-0.129681	0.675777	0.719028	1.42709	1.19937	0.981004	-3.01492	2.50669
1429	-0.158031	0.675165	0.717796	1.43691	1.19773	0.985161	-2.98	2.49929
1430	-0.164196	0.66733	0.732582	1.44321	1.21046	0.976673	-3.01533	2.50571
1431	-0.194187	0.658996	0.732998	1.43851	1.17841	0.965353	-3.03587	2.49956
1432	-0.169949	0.679263	0.708344	1.43477	1.16321	0.959826	-3.03299	2.49759
1433	-0.199532	0.673544	0.731766	1.43716	1.15335	0.938595	-3.09216	2.50024
1434	-0.179394	0.672019	0.711224	1.4358	1.10898	0.933465	-3.06996	2.49366
1435	-0.218021	0.676694	0.687397	1.43427	1.12131	0.935727	-3.08805	2.49718
1436	-0.187202	0.685155	0.693146	1.43314	1.13692	0.945614	-3.05641	2.4925
1437	-0.197472	0.681262	0.722321	1.43702	1.11432	0.933708	-3.06833	2.50123
1438	-0.191723	0.689024	0.731361	1.43441	1.06913	0.929952	-3.05806	2.49103
1439	-0.193371	0.685081	0.747379	1.44077	1.0983	0.911771	-3.07819	2.4889
1440	-0.191315	0.695623	0.774906	1.44888	1.08803	0.893931	-3.07079	2.4986
1441	-0.162548	0.690484	0.727249	1.43516	1.07323	0.896438	-3.07901	2.49614
1442	-0.188847	0.685459	0.79874	1.42235	1.03749	0.896247	-3.11969	2.48583
1443	-0.133381	0.678633	0.779835	1.42554	1.08638	0.877433	-3.11681	2.48251
1444	-0.144886	0.682775	0.818047	1.42005	1.07323	0.868352	-3.09914	2.4925
1445	-0.170769	0.678837	0.860786	1.42494	1.05557	0.865422	-3.12379	2.48222
1446	-0.178581	0.680171	0.848457	1.42614	1.02681	0.866797	-3.15132	2.48506
1447	-0.169945	0.686508	0.863247	1.43211	1.05844	0.866025	-3.13201	2.48251
1448	-0.169125	0.686227	0.874748	1.41837	1.08802	0.853761	-3.14433	2.48938
1449	-0.157623	0.691071	0.899406	1.42922	1.06214	0.856776	-3.15338	2.48463
1450	-0.187206	0.686127	0.869823	1.41675	1.1135	0.851177	-3.10243	2.48977
1451	-0.117771	0.680382	0.896526	1.4264	1.07036	0.845537	-3.12543	2.491
1452	-0.125984	0.666711	0.880096	1.42302	1.06502	0.830753	-3.11558	2.49183
1453	-0.130913	0.658436	0.910908	1.42745	1.07159	0.83945	-3.11639	2.49503
1454	-0.160915	0.64798	0.861603	1.42394	1.07077	0.852875	-3.14721	2.48696
1455	-0.142826	0.63453	0.865711	1.42239	1.11062	0.853452	-3.10571	2.48634
1456	-0.163372	0.636408	0.875572	1.4256	1.10076	0.836011	-3.11311	2.47846
1457	-0.140362	0.624298	0.843937	1.42855	1.09501	0.835804	-3.1394	2.47866
1458	-0.136665	0.617958	0.870232	1.43396	1.05762	0.831352	-3.16283	2.47608
1459	-0.144062	0.608672	0.89817	1.43385	1.05845	0.824321	-3.20556	2.47197
1460	-0.146942	0.606062	0.894062	1.44533	1.03337	0.809489	-3.17557	2.47592
1461	-0.151459	0.581328	0.887894	1.44672	0.993938	0.811818	-3.16241	2.48071
1462	-0.146122	0.589495	0.902279	1.43825	1.0075	0.803765	-3.22733	2.4804
1463	-0.190487	0.580206	0.888306	1.44161	0.973801	0.801063	-3.21748	2.47485
1464	-0.195423	0.57754	0.88995	1.4318	0.962296	0.787039	-3.22405	2.46939
1465	-0.197475	0.564851	0.908855	1.44116	0.942581	0.791531	-3.21089	2.47518
1466	-0.179398	0.551897	0.868176	1.44561	0.939293	0.802713	-3.20638	2.49108
1467	-0.220898	0.562206	0.884193	1.45149	0.92984	0.77541	-3.19898	2.47993
1468	-0.197067	0.548683	0.896938	1.4603	0.935593	0.764274	-3.22775	2.47369
1469	-0.184326	0.546242	0.935554	1.47033	0.938061	0.753091	-3.22159	2.47363
1470	-0.178986	0.542199	0.89201	1.46888	0.93354	0.741645	-3.24747	2.47333
1471	-0.199528	0.545541	0.887074	1.46757	0.864517	0.751334	-3.25322	2.47682
1472	-0.171177	0.542171	0.875156	1.46973	0.854649	0.752587	-3.24664	2.48429
1473	-0.143242	0.54249	0.862419	1.46418	0.836571	0.748756	-3.22775	2.47931
1474	-0.156391	0.545471	0.852566	1.46681	0.84726	0.74412	-3.24089	2.48181
1475	-0.150227	0.535794	0.873516	1.47682	0.825474	0.74113	-3.26637	2.47637
1476	-0.128864	0.539691	0.878448	1.46648	0.802063	0.7546	-3.25322	2.47651
1477	-0.155979	0.540225	0.863247	1.46332	0.781929	0.745209	-3.2865	2.4854
1478	-0.132561	0.535044	0.864887	1.4628	0.764259	0.738304	-3.27293	2.48527
1479	-0.183094	0.547243	0.884201	1.45716	0.783981	0.725285	-3.30293	2.47936
1480	-0.178162	0.545499	0.894054	1.47418	0.73098	0.702369	-3.27992	2.48525
1481	-0.174057	0.550186	0.89447	1.46426	0.729744	0.697994	-3.30293	2.48373
1482	-0.169949	0.545796	0.883381	1.48283	0.735497	0.701357	-3.30129	2.48839
1483	-0.14201	0.563348	0.856258	1.48204	0.726868	0.701626	-3.35553	2.49301
1484	-0.161316	0.560731	0.883377	1.49069	0.721527	0.701696	-3.32471	2.49541
1485	-0.154743	0.56227	0.87598	1.48474	0.685371	0.685716	-3.33991	2.51081
1486	-0.156803	0.585086	0.875572	1.50084	0.641819	0.672248	-3.34197	2.50954
1487	-0.14447	0.563718	0.832428	1.51304	0.647987	0.6757	-3.32225	2.50134
1488	-0.175285	0.571003	0.887074	1.51023	0.629494	0.677402	-3.32347	2.51048
1489	-0.129269	0.581848	0.882965	1.5029	0.617584	0.6838	-3.35471	2.51638
1490	-0.144474	0.571438	0.841469	1.5202	0.627438	0.68515	-3.36744	2.52317
1491	-0.14571	0.560769	0.846806	1.525	0.594162	0.670085	-3.35799	2.52111
1492	-0.112839	0.563675	0.881325	1.52819	0.590874	0.662491	-3.32183	2.52707
1493	-0.126396	0.545108	0.860367	1.52421	0.57608	0.65179	-3.34444	2.51992
1494	-0.0914688	0.552227	0.886253	1.52803	0.564167	0.657755	-3.35922	2.52474
1495	-0.0770912	0.533816	0.875984	1.53665	0.575668	0.646544	-3.32307	2.53691
1496	-0.0647659	0.523356	0.827911	1.53793	0.592106	0.640109	-3.33622	2.54959
1497	-0.0820236	0.532863	0.875977	1.53271	0.574028	0.639473	-3.35799	2.54661
1498	-0.105846	0.539979	0.834488	1.5373	0.601967	0.635753	-3.34937	2.53826
1499	-0.105438	0.526898	0.853382	1.5436	0.566631	0.629251	-3.35552	2.53802
1500	-0.162968	0.531634	0.828732	1.54052	0.572796	0.615275	-3.36703	2.5364
1501	-0.152691	0.531443	0.877625	1.54864	0.545677	0.608958	-3.36292	2.53353
1502	-0.16296	0.534545	0.823799	1.55845	0.548553	0.618155	-3.34978	2.53589
1503	-0.146938	0.528867	0.827087	1.55494	0.541981	0.628929	-3.34649	2.54546
1504	-0.174469	0.524295	0.833256	1.55277	0.51075	0.615744	-3.31732	2.54749
1505	-0.180626	0.53251	0.827911	1.55375	0.531704	0.622293	-3.32471	2.55633
1506	-0.192955	0.526161	0.786003	1.54936	0.491852	0.620862	-3.33334	2.56234
1507	-0.222538	0.514001	0.810242	1.55875	0.482811	0.612315	-3.30951	2.56696
1508	-0.23856	0.522208	0.788471	1.559	0.508286	0.6005	-3.3243	2.55442
1509	-0.280472	0.512243	0.781071	1.55859	0.435974	0.597096	-3.3317	2.56085
1510	-0.298138	0.523172	0.783531	1.56029	0.501717	0.594322	-3.32184	2.56995
1511	-0.291977	0.525103	0.737518	1.5563	0.471722	0.589709	-3.35718	2.56452
1512	-0.282936	0.521213	0.745735	1.56433	0.429813	0.579019	-3.33458	2.55833
1513	-0.319916	0.528158	0.729713	1.56687	0.39283	0.558012	-3.31444	2.55489
1514	-0.321148	0.527147	0.711224	1.56127	0.372704	0.553337	-3.33457	2.55819
1515	-0.313751	0.539262	0.747379	1.56395	0.362019	0.559859	-3.298	2.55358
1516	-0.327312	0.533424	0.717388	1.56166	0.35873	0.561082	-3.31567	2.55829
1517	-0.357716	0.530499	0.716976	1.56017	0.322163	0.553776	-3.27541	2.5456
1518	-0.367168	0.53437	0.723137	1.54647	0.302853	0.54923	-3.28774	2.5502
1519	-0.350323	0.529068	0.721905	1.54215	0.295868	0.54837	-3.29513	2.54578
1520	-0.387299	0.5321	0.703007	1.54345	0.314358	0.537374	-3.31526	2.54021
1521	-0.379078	0.537138	0.71698	1.5327	0.297516	0.541342	-3.29348	2.54854
1522	-0.388531	0.544618	0.726425	1.54082	0.341064	0.532076	-3.30334	2.5518
1523	-0.394283	0.532086	0.723957	1.53159	0.29792	0.541524	-3.25938	2.53688
1524	-0.383598	0.526902	0.717381	1.53823	0.306553	0.535871	-3.27335	2.53367
1525	-0.419754	0.532394	0.71286	1.52924	0.258892	0.54194	-3.2713	2.53816
1526	-0.384834	0.533788	0.729713	1.52718	0.285599	0.538538	-3.28281	2.54812
1527	-0.392231	0.535956	0.740395	1.50502	0.263	0.54235	-3.28609	2.55288
1528	-0.404964	0.53125	0.73259	1.50357	0.297096	0.531809	-3.31197	2.54035
1529	-0.4025	0.530089	0.749023	1.5042	0.281902	0.542949	-3.30416	2.54669
1530	-0.396751	0.530835	0.754772	1.50167	0.290939	0.542282	-3.27499	2.5321
1531	-0.396336	0.536539	0.746563	1.49323	0.273682	0.53484	-3.26391	2.5347
1532	-0.40414	0.537845	0.75724	1.48423	0.281487	0.529212	-3.29349	2.53112
1533	-0.443584	0.538955	0.773678	1.49086	0.278198	0.535864	-3.3017	2.52925
1534	-0.468647	0.53025	0.787235	1.48289	0.291351	0.537007	-3.29102	2.52554
1535	-0.468655	0.542859	0.796684	1.48233	0.31723	0.543126	-3.29061	2.52391
1536	-0.42263	0.546299	0.786003	1.48167	0.284363	0.537718	-3.30951	2.5072
1537	-0.453857	0.553949	0.820927	1.48625	0.329971	0.542161	-3.27089	2.51165
1538	-0.464954	0.554088	0.823391	1.47132	0.292171	0.533147	-3.32019	2.51645
1539	-0.472759	0.55284	0.79792	1.48156	0.274914	0.549966	-3.33006	2.50873
1540	-0.486729	0.55944	0.826675	1.45975	0.248619	0.541165	-3.27787	2.51026
1541	-0.474403	0.547461	0.840237	1.47031	0.269569	0.545498	-3.2865	2.49043
1542	-0.483852	0.552636	0.813118	1.47246	0.291759	0.553467	-3.24993	2.48453
1543	-0.458378	0.550471	0.797504	1.48474	0.315586	0.547419	-3.23267	2.47095
1544	-0.450981	0.554115	0.817638	1.48593	0.261353	0.546936	-3.26555	2.47017
1545	-0.456738	0.550142	0.818047	1.47781	0.230125	0.565149	-3.2409	2.46556
1546	-0.477276	0.561326	0.79874	1.47936	0.242046	0.557072	-3.25198	2.46713
1547	-0.449749	0.553143	0.813534	1.47588	0.252316	0.559606	-3.24254	2.45856
1548	-0.470291	0.558563	0.786003	1.47618	0.223961	0.568319	-3.19364	2.45008
1549	-0.449341	0.552452	0.788879	1.48857	0.227661	0.55362	-3.20925	2.4428
1550	-0.487957	0.552592	0.765049	1.47549	0.187401	0.56785	-3.20967	2.43344
1551	-0.500702	0.549691	0.769974	1.47389	0.237522	0.582757	-3.19981	2.44117
1552	-0.500698	0.551056	0.77573	1.45315	0.221085	0.593322	-3.18912	2.44402
1553	-0.532337	0.541213	0.744091	1.45204	0.203835	0.604172	-3.18214	2.44368
1554	-0.562328	0.556699	0.726833	1.44727	0.246563	0.628038	-3.20063	2.42709
1555	-0.536442	0.544149	0.726013	1.44544	0.233414	0.623748	-3.17064	2.42104
1556	-0.561504	0.539766	0.721497	1.43764	0.196438	0.632721	-3.19652	2.43
1557	-0.531101	0.534794	0.740395	1.44423	0.240398	0.640038	-3.17269	2.41416
1558	-0.586567	0.546321	0.740807	1.44616	0.225201	0.64532	-3.19241	2.42939
1559	-0.595196	0.543013	0.755596	1.44659	0.206707	0.654645	-3.18131	2.41013
1560	-0.600128	0.549489	0.724781	1.44707	0.228893	0.666762	-3.18707	2.40175
1561	-0.618622	0.546362	0.693142	1.44344	0.223145	0.671195	-3.18789	2.41255
1562	-0.600132	0.545768	0.678764	1.43845	0.225197	0.661118	-3.19447	2.40558
1563	-0.61903	0.543332	0.698898	1.43022	0.222736	0.680062	-3.18008	2.40788
1564	-0.653542	0.540725	0.696846	1.43523	0.220268	0.707274	-3.17433	2.40476
1565	-0.632587	0.543474	0.700539	1.42169	0.235058	0.704746	-3.162	2.41455
1566	-0.658062	0.536257	0.696434	1.41203	0.242046	0.701655	-3.13612	2.42285
1567	-0.667511	0.534809	0.726833	1.40768	0.257248	0.701208	-3.12708	2.42476
1568	-0.710655	0.542378	0.71574	1.4033	0.268341	0.708827	-3.13735	2.43115
1569	-0.695042	0.53995	0.682873	1.40843	0.265053	0.715332	-3.11024	2.4339
1570	-0.704082	0.552039	0.682873	1.38591	0.272858	0.710471	-3.09873	2.42687
1571	-0.738594	0.534358	0.667675	1.38637	0.281075	0.721505	-3.08764	2.43962
1572	-0.698742	0.536893	0.655758	1.37941	0.29792	0.710837	-3.0712	2.43604
1573	-0.71394	0.53455	0.648361	1.37476	0.292992	0.716943	-3.01614	2.43281
1574	-0.69997	0.529585	0.666439	1.3611	0.313126	0.716194	-3.01943	2.4393
1575	-0.68272	0.530216	0.669312	1.36666	0.286827	0.721086	-3.03587	2.44569
1576	-0.676964	0.520278	0.705471	1.36327	0.299564	0.730596	-3.01532	2.44403
1577	-0.684361	0.508623	0.688622	1.36386	0.296688	0.72937	-2.97958	2.45832
1578	-0.696682	0.494006	0.720261	1.3486	0.352154	0.734288	-2.9767	2.46401
1579	-0.684765	0.498464	0.723965	1.35796	0.379269	0.761367	-2.96561	2.46841
1580	-0.681072	0.498931	0.741627	1.36228	0.381737	0.767888	-2.95328	2.48649
1581	-0.685181	0.482859	0.723553	1.35013	0.415428	0.763256	-2.94342	2.50464
1582	-0.705727	0.484013	0.735466	1.34326	0.389545	0.776075	-2.93644	2.50257
1583	-0.727093	0.483934	0.690269	1.3412	0.394474	0.76809	-2.90356	2.51258
1584	-0.721748	0.491081	0.7104	1.32884	0.381332	0.766532	-2.85303	2.52196
1585	-0.764065	0.49108	0.737114	1.31402	0.373524	0.757949	-2.87276	2.53336
1586	-0.767353	0.498236	0.724373	1.3124	0.369415	0.759049	-2.86453	2.54333
1587	-0.776802	0.497773	0.750259	1.30135	0.341885	0.742595	-2.85139	2.53861
1588	-0.821995	0.489775	0.760529	1.30413	0.365719	0.746107	-2.82221	2.54409
1589	-0.815834	0.483059	0.759708	1.29496	0.372704	0.734845	-2.86782	2.55159
1590	-0.823647	0.482085	0.763817	1.29469	0.395298	0.744197	-2.81358	2.56464
1591	-0.799397	0.473569	0.777378	1.29256	0.367767	0.738367	-2.84071	2.56471
1592	-0.778854	0.456625	0.788471	1.28402	0.319695	0.732434	-2.82755	2.5588
1593	-0.770229	0.478177	0.769157	1.28298	0.349689	0.729182	-2.81277	2.57598
1594	-0.785431	0.48968	0.799156	1.28025	0.318466	0.711046	-2.81606	2.58517
1595	-0.765301	0.469952	0.797508	1.264	0.281898	0.71093	-2.83002	2.57595
1596	-0.75174	0.464673	0.770805	1.26685	0.321339	0.728712	-2.7914	2.58268
1597	-0.75996	0.472673	0.780663	1.2514	0.280251	0.734852	-2.81194	2.58378
1598	-0.77475	0.469999	0.785595	1.23876	0.2971	0.736748	-2.82181	2.58262
1599	-0.729961	0.467317	0.811066	1.23456	0.27779	0.723497	-2.81235	2.58037
1600	-0.766121	0.461007	0.812714	1.22965	0.272446	0.72363	-2.83577	2.57882
1601	-0.786259	0.458921	0.799149	1.22502	0.272858	0.732267	-2.80742	2.57824
1602	-0.775566	0.453299	0.813118	1.21776	0.283543	0.714159	-2.82304	2.57612
1603	-0.781731	0.45822	0.796688	1.22145	0.252724	0.708248	-2.81153	2.56758
1604	-0.801456	0.45279	0.856258	1.21467	0.23999	0.728558	-2.79592	2.57044
1605	-0.772701	0.450874	0.857494	1.20775	0.271626	0.725959	-2.76592	2.57224
1606	-0.795292	0.440403	0.841057	1.19497	0.246147	0.740003	-2.79633	2.57455
1607	-0.832272	0.449579	0.857903	1.1937	0.246567	0.770437	-2.77538	2.57862
1608	-0.825283	0.445984	0.83326	1.19712	0.256008	0.781733	-2.75319	2.57412
1609	-0.836384	0.454747	0.855854	1.19386	0.289291	0.794738	-2.75689	2.58143
1610	-0.849117	0.453804	0.85421	1.20825	0.27039	0.801465	-2.75689	2.57514
1611	-0.846653	0.443468	0.866123	1.20606	0.270805	0.812149	-2.75359	2.57701
1612	-0.89349	0.44314	0.841881	1.20602	0.308601	0.808764	-2.76017	2.57935
1613	-0.876236	0.4376	0.858726	1.21201	0.278198	0.820337	-2.72813	2.58062
1614	-0.880753	0.439827	0.877625	1.21668	0.292992	0.81701	-2.74497	2.58039
1615	-0.8787	0.421728	0.905567	1.21515	0.30162	0.826592	-2.77948	2.57501
1616	-0.87952	0.421737	0.904747	1.22258	0.306957	0.831307	-2.76223	2.57969
1617	-0.872948	0.428001	0.904335	1.23418	0.322987	0.840386	-2.72443	2.58753
1618	-0.872952	0.418681	0.918713	1.21429	0.319286	0.842897	-2.73223	2.58854
1619	-0.850758	0.403532	0.93597	1.21822	0.362427	0.866251	-2.74744	2.58848
1620	-0.848297	0.413921	0.928169	1.22336	0.382969	0.874656	-2.7462	2.58483
1621	-0.855282	0.407851	0.942543	1.22039	0.383381	0.893922	-2.77251	2.59089
1622	-0.802685	0.418227	0.945827	1.22708	0.384201	0.891877	-2.73881	2.57535
1623	-0.81337	0.415998	0.920361	1.21905	0.39653	0.904978	-2.73757	2.59298
1624	-0.843365	0.410753	0.939674	1.21893	0.389137	0.910112	-2.75565	2.5716
1625	-0.842537	0.425986	0.955688	1.22398	0.428577	0.910859	-2.79387	2.56544
1626	-0.843773	0.41584	0.972954	1.22753	0.437614	0.91879	-2.79962	2.55874
1627	-0.848701	0.409295	0.979527	1.22672	0.445835	0.920719	-2.78606	2.55694
1628	-0.842953	0.402703	0.965553	1.21842	0.444195	0.914141	-2.80989	2.55096
1629	-0.814606	0.403217	0.959393	1.20828	0.462681	0.913149	-2.81523	2.55655
1630	-0.821995	0.421013	0.964321	1.20634	0.452816	0.904984	-2.86166	2.55085
1631	-0.854046	0.409686	0.950764	1.20747	0.484455	0.903099	-2.81194	2.55028
1632	-0.865139	0.428144	0.928577	1.20715	0.479935	0.911131	-2.82796	2.54377
1633	-0.857746	0.416409	0.908859	1.20515	0.489388	0.891281	-2.8214	2.54366
1634	-0.84911	0.414875	0.908855	1.21471	0.454048	0.878761	-2.83495	2.53805
1635	-0.819534	0.418456	0.923645	1.213	0.470078	0.879372	-2.82756	2.54022
1636	-0.833092	0.412745	0.950764	1.21687	0.467197	0.892158	-2.84522	2.53987
1637	-0.789543	0.404033	0.945007	1.22075	0.508289	0.88336	-2.8596	2.52635
1638	-0.765301	0.406523	0.888309	1.22123	0.49226	0.883341	-2.87152	2.53961
1639	-0.767769	0.40078	0.898579	1.21807	0.525131	0.886468	-2.86824	2.52803
1640	-0.748455	0.398178	0.896526	1.21288	0.504997	0.899269	-2.86043	2.5452
1641	-0.706955	0.418969	0.912556	1.21653	0.522667	0.910012	-2.84152	2.5319
1642	-0.734482	0.405959	0.882553	1.22232	0.570736	0.897387	-2.85056	2.53628
1643	-0.73695	0.419781	0.857086	1.23091	0.56498	0.920388	-2.8366	2.53663
1644	-0.705723	0.417718	0.866119	1.2206	0.566219	0.927371	-2.84892	2.54614
1645	-0.69545	0.424966	0.852974	1.22271	0.612644	0.929391	-2.83742	2.55227
1646	-0.719688	0.426792	0.836952	1.22163	0.604847	0.94294	-2.83659	2.55552
1647	-0.688465	0.42479	0.824215	1.21775	0.616756	0.950999	-2.81482	2.54559
1648	-0.665867	0.426032	0.822979	1.21821	0.610596	0.965838	-2.80907	2.54734
1649	-0.651077	0.446804	0.825859	1.22541	0.646339	0.950939	-2.80085	2.54833
1650	-0.650253	0.444112	0.836948	1.23121	0.637299	0.965398	-2.83989	2.55501
1651	-0.649433	0.451615	0.838593	1.23996	0.684963	0.96376	-2.81564	2.56023
1652	-0.627251	0.441092	0.864071	1.24546	0.675919	0.954623	-2.84769	2.56301
1653	-0.653545	0.438545	0.920357	1.24549	0.702629	0.963888	-2.81975	2.5643
1654	-0.640804	0.441687	0.912548	1.24634	0.715775	0.961196	-2.83824	2.5667
1655	-0.620262	0.441839	0.914604	1.24258	0.709618	0.957885	-2.83002	2.56638
1656	-0.640804	0.440264	0.919533	1.24636	0.735909	0.963661	-2.81811	2.5703
1657	-0.630947	0.436228	0.954456	1.25432	0.754395	0.965276	-2.85056	2.57518
1658	-0.624779	0.424261	0.923645	1.25494	0.779049	0.970258	-2.81852	2.57641
1659	-0.678608	0.438541	0.977058	1.25771	0.74659	0.959783	-2.85591	2.57433
1660	-0.642857	0.426349	1.02061	1.26167	0.786446	0.950276	-2.83865	2.57463
1661	-0.628891	0.422457	1.02143	1.28298	0.776997	0.969421	-2.83453	2.58171
1662	-0.598484	0.416628	1.04937	1.27987	0.800827	0.969033	-2.87111	2.58201
1663	-0.618206	0.414863	1.05184	1.29476	0.791374	0.974625	-2.83372	2.57397
1664	-0.595608	0.41745	1.06293	1.28391	0.776581	0.958862	-2.84975	2.57061
1665	-0.643269	0.412896	1.09827	1.29356	0.770424	0.951484	-2.85385	2.57429
1666	-0.594784	0.402473	1.11059	1.30749	0.758095	0.957234	-2.85632	2.56223
1667	-0.630119	0.391556	1.15497	1.31105	0.757683	0.944737	-2.85919	2.57353
1668	-0.614922	0.386396	1.15948	1.32132	0.786446	0.945463	-2.89412	2.57136
1669	-0.624783	0.381153	1.18455	1.32222	0.79631	0.950999	-2.86577	2.57034
1670	-0.626835	0.393637	1.19975	1.33471	0.813972	0.932216	-2.88425	2.582
1671	-0.609169	0.381095	1.19687	1.33104	0.806576	0.936941	-2.88343	2.57977
1672	-0.57671	0.391882	1.20386	1.33603	0.770012	0.930998	-2.90521	2.56819
1673	-0.594788	0.389921	1.2322	1.33473	0.802059	0.921513	-2.88343	2.57143
1674	-0.573837	0.400389	1.20879	1.33733	0.787674	0.915059	-2.91343	2.56186
1675	-0.572189	0.403733	1.26549	1.34435	0.795483	0.920385	-2.91096	2.5669
1676	-0.573013	0.410143	1.25439	1.34005	0.781517	0.927529	-2.89905	2.56809
1677	-0.561916	0.403872	1.26179	1.35515	0.781105	0.919277	-2.89617	2.5654
1678	-0.572605	0.40206	1.27453	1.35652	0.786034	0.942646	-2.90275	2.56628
1679	-0.54425	0.41196	1.29384	1.35266	0.763023	0.933432	-2.91672	2.56944
1680	-0.543018	0.413097	1.31849	1.35535	0.785213	0.914324	-2.93315	2.57481
1681	-0.538914	0.411183	1.31849	1.34646	0.781929	0.9216	-2.93603	2.56973
1682	-0.550823	0.422408	1.3226	1.34816	0.834518	0.924183	-2.93932	2.58187
1683	-0.480152	0.41567	1.32383	1.34848	0.779049	0.915984	-2.97752	2.5694
1684	-0.51672	0.419702	1.3489	1.35382	0.769596	0.922312	-2.92946	2.57559
1685	-0.531513	0.421613	1.34684	1.34991	0.777409	0.922361	-2.93644	2.5759
1686	-0.51672	0.430387	1.36697	1.34057	0.777405	0.93425	-2.92535	2.568
1687	-0.478512	0.430333	1.353	1.35193	0.786858	0.938072	-2.93192	2.56508
1688	-0.4855	0.423256	1.33329	1.36572	0.797131	0.941081	-2.92247	2.55473
1689	-0.503162	0.435713	1.36615	1.36883	0.786034	0.93746	-2.92822	2.56926
1690	-0.504803	0.431573	1.38629	1.36203	0.797543	0.934638	-2.96314	2.57013
1691	-0.495769	0.426711	1.39779	1.37232	0.805351	0.95096	-2.93685	2.56828
1692	-0.5196	0.42496	1.41052	1.37336	0.818905	0.960395	-2.97752	2.57561
1693	-0.53809	0.430224	1.42491	1.37347	0.839035	0.976892	-2.96971	2.56793
1694	-0.525349	0.445683	1.47092	1.37536	0.857529	0.962091	-2.93767	2.5743
1695	-0.551647	0.437321	1.48161	1.37567	0.83205	0.969985	-2.9615	2.58909
1696	-0.547127	0.437301	1.50502	1.3886	0.804935	0.959532	-2.94138	2.58351
1697	-0.551651	0.443739	1.52803	1.37254	0.798363	0.968003	-2.95574	2.59103
1698	-0.566029	0.440356	1.51859	1.38962	0.795071	0.963318	-2.95699	2.58836
1699	-0.545486	0.433487	1.51653	1.3933	0.790142	0.979266	-2.95986	2.58382
1700	-0.556576	0.445157	1.51694	1.39103	0.816029	0.976116	-2.94466	2.57747
1701	-0.56274	0.43917	1.50544	1.4025	0.806171	0.978748	-2.91302	2.58032
1702	-0.53685	0.43232	1.52187	1.3853	0.802471	0.977563	-2.90849	2.59219
1703	-0.527409	0.432074	1.50914	1.3912	0.795483	0.983189	-2.88385	2.58474
1704	-0.536854	0.436268	1.50954	1.39383	0.806572	1.00707	-2.8633	2.58313
1705	-0.52206	0.432697	1.52351	1.39196	0.815617	1.01391	-2.85386	2.57461
1706	-0.51672	0.435168	1.52803	1.39526	0.82753	1.00834	-2.8707	2.56972
1707	-0.500698	0.44349	1.49065	1.39929	0.850128	1.00777	-2.83331	2.57421
1708	-0.517544	0.443498	1.48037	1.3814	0.855469	1.01286	-2.82468	2.56431
1709	-0.517544	0.431723	1.48284	1.39469	0.878479	1.01596	-2.85426	2.55415
1710	-0.522888	0.432353	1.48243	1.40036	0.892448	1.02697	-2.85385	2.5579
1711	-0.512615	0.42439	1.51284	1.39083	0.892448	1.02007	-2.87768	2.55376
1712	-0.513844	0.42235	1.48489	1.40206	0.917923	1.04057	-2.897	2.55544
1713	-0.510147	0.426362	1.46887	1.40258	0.903957	1.03664	-2.87891	2.54994
1714	-0.49947	0.421313	1.48777	1.40245	0.928604	1.03842	-2.88015	2.55205
1715	-0.487961	0.418697	1.47051	1.39797	0.904778	1.03996	-2.88303	2.54802
1716	-0.530689	0.426198	1.45449	1.40058	0.91053	1.04261	-2.867	2.54093
1717	-0.533157	0.421244	1.43271	1.39604	0.889572	1.05538	-2.83865	2.53727
1718	-0.515083	0.419245	1.44832	1.39518	0.892864	1.06031	-2.83454	2.53279
1719	-0.483856	0.42153	1.44134	1.39418	0.899025	1.05351	-2.82715	2.52401
1720	-0.46331	0.42061	1.43272	1.38095	0.901485	1.05831	-2.82632	2.52461
1721	-0.459194	0.413582	1.436	1.3953	0.90519	1.08606	-2.84687	2.52838
1722	-0.432087	0.408794	1.4171	1.39571	0.904366	1.0829	-2.84399	2.51749
1723	-0.397984	0.407639	1.41011	1.38367	0.887108	1.07621	-2.84727	2.51748
1724	-0.376614	0.40439	1.42367	1.3819	0.883411	1.05944	-2.85385	2.51168
1725	-0.348679	0.414449	1.39614	1.38834	0.844379	1.05084	-2.8481	2.50126
1726	-0.32608	0.410467	1.41258	1.38456	0.818901	1.05323	-2.84317	2.50787
1727	-0.335117	0.407627	1.40683	1.39741	0.782745	1.05325	-2.88055	2.49155
1728	-0.342514	0.412529	1.3871	1.3931	0.780281	1.04322	-2.8559	2.48499
1729	-0.329777	0.409856	1.39039	1.38996	0.793434	1.03165	-2.87316	2.49467
1730	-0.33881	0.411758	1.39286	1.3869	0.771652	1.03049	-2.89206	2.48585
1731	-0.327721	0.416602	1.3793	1.39666	0.779869	1.04006	-2.90275	2.49403
1732	-0.314571	0.424141	1.3641	1.38333	0.765488	1.02804	-2.91918	2.49381
1733	-0.313339	0.413189	1.34438	1.39535	0.778641	1.03576	-2.91055	2.48124
1734	-0.309643	0.422161	1.34725	1.39147	0.770008	1.03066	-2.95493	2.47639
1735	-0.314159	0.428233	1.30452	1.38655	0.763031	1.03611	-2.95781	2.4704
1736	-0.295265	0.427055	1.32794	1.39958	0.729748	1.03997	-2.96274	2.48615
1737	-0.320324	0.407423	1.34232	1.3915	0.76878	1.02929	-2.97095	2.47101
1738	-0.322788	0.412258	1.31931	1.38901	0.804932	1.03941	-2.9578	2.47998
1739	-0.277592	0.400329	1.32177	1.38544	0.812737	1.03556	-2.9804	2.47369
1740	-0.316216	0.390973	1.30863	1.39041	0.857117	1.03283	-2.99355	2.46858
1741	-0.339226	0.399721	1.28151	1.39144	0.837811	1.02709	-3.00259	2.46291
1742	-0.307587	0.391885	1.30452	1.39903	0.827122	1.03307	-3.00957	2.46585
1743	-0.281704	0.410131	1.24782	1.40289	0.827942	1.03121	-3.03258	2.46948
1744	-0.277187	0.40704	1.3037	1.41479	0.819725	1.03348	-3.02232	2.46665
1745	-0.241028	0.394875	1.28767	1.40549	0.832462	1.03149	-3.04655	2.45255
1746	-0.229519	0.399903	1.30576	1.41885	0.822601	1.03021	-3.04038	2.44592
1747	-0.228287	0.394039	1.3263	1.41604	0.832466	1.02293	-3.06258	2.4492
1748	-0.243496	0.395354	1.31274	1.4245	0.83123	1.02593	-3.04449	2.44695
1749	-0.252537	0.403989	1.30699	1.4232	0.847256	1.02171	-3.07408	2.44705
1750	-0.250069	0.400835	1.3111	1.429	0.841087	1.02741	-3.04655	2.45746
1751	-0.226646	0.381135	1.31602	1.42858	0.872322	1.04036	-3.04491	2.44774
1752	-0.222542	0.393482	1.32301	1.41779	0.889164	1.05339	-3.05231	2.45098
1753	-0.24308	0.394823	1.29589	1.43086	0.89286	1.05489	-3.04696	2.44853
1754	-0.232807	0.390053	1.29507	1.43539	0.882179	1.04886	-3.05724	2.44609
1755	-0.20446	0.389589	1.30164	1.43841	0.913406	1.05438	-3.06586	2.44105
1756	-0.228291	0.401148	1.29466	1.45251	0.947918	1.044	-3.07491	2.44019
1757	-0.218018	0.394957	1.27782	1.45494	0.932713	1.04138	-3.0675	2.43561
1758	-0.239799	0.401946	1.29301	1.45205	1.0001	1.04877	-3.06709	2.42312
1759	-0.22377	0.391783	1.27206	1.45777	0.932308	1.07029	-3.05724	2.41562
1760	-0.229527	0.411182	1.27905	1.45733	0.981197	1.05597	-3.07819	2.42575
1761	-0.238564	0.415577	1.29507	1.46921	0.966816	1.07041	-3.08599	2.42355
1762	-0.274723	0.417112	1.29713	1.48203	0.945038	1.0531	-3.03504	2.43148
1763	-0.271023	0.410769	1.29754	1.47904	0.929428	1.06004	-3.0519	2.43134
1764	-0.308407	0.414552	1.29631	1.47975	0.924496	1.07056	-3.07449	2.42795
1765	-0.296085	0.41697	1.27248	1.47704	0.925735	1.07328	-3.09544	2.4275
1766	-0.301014	0.429453	1.26426	1.48742	0.924088	1.07269	-3.08066	2.43658
1767	-0.278828	0.412022	1.23098	1.48392	0.92244	1.08958	-3.06175	2.42902
1768	-0.275127	0.400256	1.26302	1.49724	0.954079	1.11033	-3.07243	2.42603
1769	-0.266094	0.407251	1.21208	1.49466	0.977913	1.12222	-3.04984	2.43524
1770	-0.263218	0.400251	1.28398	1.5021	0.98777	1.1208	-3.04285	2.43261
1771	-0.262802	0.398875	1.24988	1.50545	0.953262	1.11539	-3.02148	2.44482
1772	-0.253353	0.403003	1.247	1.50163	0.96846	1.10735	-3.04203	2.44419
1773	-0.284172	0.406557	1.23015	1.50183	0.96682	1.10598	-3.00752	2.43696
1774	-0.261158	0.415103	1.21577	1.50009	0.948326	1.09356	-3.01903	2.44236
1775	-0.291973	0.420693	1.2129	1.49627	0.947506	1.09213	-3.00916	2.44034
1776	-0.285812	0.411421	1.23508	1.5126	0.985306	1.10152	-2.97301	2.42922
1777	-0.301838	0.417295	1.21577	1.50725	0.985718	1.09425	-2.9504	2.43231
1778	-0.298546	0.414075	1.21454	1.51409	0.966816	1.09745	-2.95534	2.42585
1779	-0.267735	0.415112	1.23591	1.51793	0.988594	1.10794	-2.93643	2.42155
1780	-0.281708	0.411784	1.22769	1.52625	0.94833	1.08803	-2.93027	2.42239
1781	-0.257465	0.410471	1.2207	1.5276	0.95079	1.07965	-2.91014	2.42012
1782	-0.247196	0.416571	1.24823	1.52948	0.944218	1.0697	-2.89658	2.41348
1783	-0.213497	0.412687	1.22564	1.52956	0.940933	1.073	-2.90726	2.40701
1784	-0.197063	0.401385	1.23139	1.53119	0.899433	1.05822	-2.8781	2.40215
1785	-0.210621	0.409589	1.21618	1.53592	0.904778	1.05725	-2.86166	2.39961
1786	-0.222946	0.420288	1.25151	1.55594	0.895325	1.04868	-2.86987	2.40173
1787	-0.171593	0.419091	1.2392	1.55248	0.881771	1.04302	-2.87316	2.39806
1788	-0.153103	0.417646	1.24781	1.55821	0.894096	1.03967	-2.87604	2.38995
1789	-0.130501	0.407436	1.24165	1.54886	0.893684	1.03226	-2.86659	2.39572
1790	-0.142834	0.41312	1.22974	1.564	0.876839	1.03913	-2.90521	2.38448
1791	-0.123108	0.401212	1.22152	1.5605	0.856705	1.05157	-2.86124	2.38378
1792	-0.127628	0.396666	1.23755	1.55615	0.841911	1.04648	-2.8518	2.36865
1793	-0.137897	0.387867	1.23344	1.57337	0.820137	1.03266	-2.8407	2.37335
1794	-0.182682	0.384874	1.23221	1.57117	0.85342	1.03172	-2.82961	2.3706
1795	-0.145294	0.383493	1.21824	1.56702	0.811092	1.02793	-2.84399	2.37058
1796	-0.155155	0.386406	1.29589	1.56031	0.804935	1.02512	-2.84563	2.36949
1797	-0.153099	0.3729	1.24741	1.57058	0.817257	1.0176	-2.86535	2.36578
1798	-0.142414	0.389726	1.25727	1.56729	0.775349	1.01834	-2.87686	2.37764
1799	-0.130917	0.389689	1.26836	1.56364	0.767132	1.01627	-2.88343	2.36387
1800	-0.133793	0.37697	1.25932	1.57136	0.790142	1.02366	-2.86372	2.36223
1801	-0.118999	0.373316	1.23302	1.57018	0.767956	1.02399	-2.87522	2.35905
1802	-0.0959892	0.371645	1.23426	1.58062	0.73262	1.0225	-2.8559	2.35239
1803	-0.0503807	0.371326	1.21659	1.57871	0.707146	1.01141	-2.88015	2.35333
1804	-0.0688744	0.371179	1.2129	1.56501	0.703037	1.00971	-2.85754	2.34792
1805	-0.0651741	0.372763	1.20221	1.5703	0.684959	0.990585	-2.85262	2.34809
1806	-0.0302505	0.372055	1.20221	1.55942	0.670578	0.982334	-2.86248	2.33796
1807	-0.014637	0.380893	1.18784	1.57145	0.679211	0.990431	-2.85056	2.36051
1808	-0.0281982	0.382162	1.18701	1.5714	0.664829	0.979483	-2.85878	2.34819
1809	-0.0372353	0.386345	1.20509	1.57035	0.673458	0.964113	-2.84482	2.34378
1810	-0.072567	0.387315	1.18414	1.5882	0.691124	0.970494	-2.84029	2.33839
1811	-0.0988693	0.391406	1.164	1.58526	0.642639	0.960688	-2.8518	2.33857
1812	-0.0705147	0.379431	1.1562	1.56888	0.645519	0.977455	-2.85878	2.3322
1813	-0.054081	0.378062	1.13852	1.58394	0.627438	0.98627	-2.88261	2.32788
1814	-0.0462761	0.390535	1.09744	1.58197	0.642227	0.979967	-2.83413	2.31484
1815	-0.0323105	0.391686	1.14962	1.58093	0.645103	0.980825	-2.83701	2.30947
1816	-0.00107956	0.388698	1.0732	1.57646	0.652084	0.975588	-2.88261	2.30689
1817	0.00138855	0.408453	1.11059	1.57327	0.623329	0.970267	-2.87481	2.31368
1818	0.0067215	0.412656	1.07197	1.5711	0.59745	0.963793	-2.89576	2.29709
1819	0.0120697	0.421296	1.06828	1.56876	0.616756	0.968618	-2.90726	2.28477
1820	0.0358963	0.432479	1.08881	1.57178	0.621689	0.96862	-2.9015	2.28841
1821	0.0416527	0.452797	1.09785	1.58294	0.596626	0.977944	-2.91096	2.29008
1822	0.063427	0.461874	1.06129	1.57031	0.616344	0.989595	-2.92945	2.28698
1823	0.072464	0.473768	1.07813	1.56756	0.636066	0.979858	-2.90274	2.28434
1824	0.0469894	0.493555	1.08018	1.57174	0.643875	0.976666	-2.94013	2.29468
1825	0.0391846	0.505484	1.09498	1.5637	0.682079	0.981472	-2.91836	2.30146
1826	0.0658951	0.507642	1.08306	1.56099	0.690712	1.01201	-2.89124	2.30133
1827	0.0839691	0.513219	1.07854	1.55046	0.700573	1.01543	-2.89124	2.29596
1828	0.105743	0.532543	1.0769	1.55837	0.708794	1.01936	-2.89494	2.29761
1829	0.106571	0.550685	1.04773	1.54313	0.723583	1.02699	-2.91055	2.28505
1830	0.0971146	0.564897	1.07114	1.54291	0.77412	1.03675	-2.8974	2.29225
1831	0.132454	0.576817	1.04813	1.53945	0.77248	1.03983	-2.91959	2.2869
1832	0.146008	0.591712	1.03869	1.54649	0.771652	1.03118	-2.90685	2.29118
1833	0.11478	0.582092	1.03006	1.54808	0.772064	1.03348	-2.93684	2.28684
1834	0.135738	0.604402	1.03416	1.54414	0.783981	1.0289	-2.93356	2.27988
1835	0.106159	0.608735	1.00581	1.5448	0.760147	1.01782	-2.93931	2.28179
1836	0.109444	0.615709	0.977051	1.53166	0.756451	1.00852	-2.92944	2.27645
1837	0.121769	0.608663	0.967609	1.54687	0.756039	0.99581	-2.92904	2.28389
1838	0.133278	0.614302	0.979527	1.54247	0.748234	1.01661	-2.93643	2.28339
1839	0.147652	0.621079	0.951996	1.53657	0.760151	1.0049	-2.93643	2.28791
1840	0.176006	0.618176	0.964729	1.53416	0.790142	0.999079	-2.92616	2.28001
1841	0.156284	0.636758	0.945831	1.53455	0.77084	1.00359	-2.92001	2.27843
1842	0.17149	0.652069	0.938435	1.52555	0.75563	0.979486	-2.94466	2.276
1843	0.220379	0.655764	0.937611	1.52708	0.742481	0.978795	-2.97012	2.26782
1844	0.223663	0.673755	0.897347	1.53489	0.724815	0.975694	-2.97875	2.27543
1845	0.251606	0.676484	0.887077	1.52401	0.734676	0.976181	-2.97711	2.27278
1846	0.281597	0.693865	0.872696	1.52725	0.732212	0.976513	-2.99725	2.26651
1847	0.343643	0.713568	0.86694	1.51422	0.77124	0.979834	-2.97835	2.27495
1848	0.343643	0.727753	0.838181	1.51862	0.723171	0.974912	-2.96766	2.27832
1849	0.391296	0.742307	0.855438	1.52807	0.769604	0.987886	-2.98122	2.27794
1850	0.435673	0.754571	0.843113	1.52684	0.786034	0.994241	-2.96848	2.26906
1851	0.462379	0.782313	0.833248	1.52518	0.843559	1.00849	-2.98328	2.27476
1852	0.465256	0.795599	0.812294	1.52595	0.857529	1.01278	-2.99191	2.2676
1853	0.537571	0.818178	0.810238	1.51751	0.85342	1.02823	-2.9845	2.26183
1854	0.54702	0.812563	0.831608	1.53164	0.880535	1.0052	-3.01039	2.25667
1855	0.537979	0.834721	0.813942	1.52108	0.832466	0.99992	-3.00875	2.25036
1856	0.575371	0.853042	0.81353	1.51503	0.852596	1.00412	-3.00546	2.25309
1857	0.628372	0.874339	0.827908	1.52618	0.871906	1.00349	-3.02026	2.26311
1858	0.570026	0.879722	0.845577	1.51382	0.888756	1.00612	-3.01984	2.26147
1859	0.610294	0.898724	0.827911	1.50877	0.894508	1.01512	-3.00669	2.25225
1860	0.607418	0.904568	0.803261	1.4987	0.937237	1.02571	-2.9882	2.25437
1861	0.611115	0.907423	0.836948	1.51216	0.934357	1.02625	-3.02765	2.24388
1862	0.639881	0.913697	0.81805	1.51667	0.961887	1.03205	-3.0182	2.25471
1863	0.628784	0.912423	0.815578	1.50018	0.952438	1.03196	-3.00752	2.25874
1864	0.638233	0.910871	0.80983	1.49513	0.955315	1.02878	-3.01039	2.24725
1865	0.678089	0.912799	0.818043	1.50301	0.954082	1.03877	-3.02272	2.23944
1866	0.671921	0.913982	0.811886	1.50233	0.958603	1.03546	-3.03627	2.24799
1867	0.689594	0.909971	0.813538	1.50721	0.947914	1.04017	-3.04942	2.24612
1868	0.671925	0.92738	0.781891	1.49964	1.00791	1.04054	-3.03504	2.23211
1869	0.643169	0.923021	0.779427	1.50503	1.02269	1.05427	-3.07037	2.23057
1870	0.611118	0.915213	0.802029	1.51073	1.03337	1.05477	-3.05518	2.22736
1871	0.605366	0.919299	0.805725	1.5088	1.09132	1.06407	-3.04737	2.22897
1872	0.638645	0.923222	0.800381	1.50927	1.0872	1.08391	-3.0334	2.24012
1873	0.589752	0.928978	0.782307	1.50598	1.08309	1.08137	-3.06134	2.24352
1874	0.587696	0.927011	0.790932	1.51299	1.13158	1.10331	-3.04285	2.24315
1875	0.565102	0.921255	0.782715	1.50849	1.11514	1.08562	-3.04778	2.25403
1876	0.530998	0.909142	0.768333	1.49935	1.17924	1.09069	-3.05025	2.25171
1877	0.550304	0.904805	0.77943	1.501	1.15417	1.09845	-3.01203	2.25397
1878	0.533459	0.88737	0.777786	1.49417	1.13897	1.08847	-3.05435	2.24944
1879	0.540035	0.890836	0.811066	1.49992	1.13569	1.0976	-3.06832	2.26646
1880	0.563866	0.867104	0.79134	1.4997	1.14185	1.0997	-3.08106	2.26578
1881	0.577839	0.86185	0.802025	1.51208	1.16938	1.10088	-3.08147	2.26928
1882	0.551945	0.850833	0.803665	1.50117	1.14432	1.1005	-3.0901	2.27275
1883	0.519901	0.8461	0.798325	1.50445	1.10815	1.09451	-3.05518	2.28043
1884	0.52319	0.836984	0.781071	1.49702	1.16856	1.08009	-3.06503	2.28652
1885	0.48909	0.819716	0.789696	1.50344	1.10898	1.075	-3.05066	2.27164
1886	0.490322	0.79692	0.776142	1.49444	1.12952	1.06884	-3.05518	2.27519
1887	0.449638	0.804957	0.752724	1.49244	1.14021	1.06483	-3.03011	2.27711
1888	0.429516	0.787441	0.765045	1.4897	1.11637	1.07193	-3.08887	2.28573
1889	0.392536	0.780699	0.786819	1.48486	1.12377	1.06638	-3.0601	2.27857
1890	0.384315	0.791717	0.809013	1.48445	1.08432	1.07014	-3.09627	2.28179
1891	0.382263	0.784991	0.770802	1.47686	1.0757	1.07521	-3.10284	2.28038
1892	0.355968	0.765253	0.768337	1.46497	1.08761	1.07901	-3.12708	2.27637
1893	0.356785	0.754537	0.787235	1.46361	1.11309	1.06208	-3.10202	2.27848
1894	0.325974	0.742958	0.79668	1.46307	1.09583	1.06792	-3.12831	2.2729
1895	0.337887	0.736012	0.792984	1.46428	1.04241	1.06609	-3.11927	2.26914
1896	0.320629	0.723957	0.759296	1.47182	1.07036	1.05964	-3.15871	2.27088
1897	0.316933	0.723519	0.779427	1.46045	1.02517	1.04825	-3.15666	2.28981
1898	0.333363	0.712841	0.799969	1.46075	1.0305	1.0496	-3.18501	2.27822
1899	0.335423	0.700623	0.824211	1.46409	1.03379	1.04515	-3.16488	2.2866
1900	0.323513	0.7001	0.793396	1.46481	1.01489	1.0427	-3.17762	2.27719
1901	0.290226	0.69475	0.813118	1.46077	1.03913	1.05782	-3.19939	2.28311
1902	0.268452	0.688766	0.828732	1.45402	1.05598	1.06787	-3.20762	2.28773
1903	0.295982	0.66943	0.874336	1.45291	1.03584	1.0446	-3.18788	2.28891
1904	0.26722	0.663155	0.856258	1.46583	1.00339	1.0485	-3.22199	2.28701
1905	0.264343	0.667811	0.860367	1.45784	1.02434	1.05616	-3.215	2.28049
1906	0.227364	0.662605	0.867355	1.46423	1.01365	1.06826	-3.22734	2.29495
1907	0.211338	0.675015	0.888721	1.46945	1.02311	1.05418	-3.2487	2.29852
1908	0.232292	0.676618	0.917477	1.46483	1.01941	1.05822	-3.26266	2.28975
1909	0.215038	0.659649	0.915424	1.47113	1.00503	1.06747	-3.25362	2.29752
1910	0.229828	0.664375	0.927341	1.46958	1.03831	1.08301	-3.23473	2.29342
1911	0.237637	0.659809	0.930218	1.48975	1.03831	1.07988	-3.22158	2.29846
1912	0.220383	0.656018	0.934322	1.496	1.02598	1.09751	-3.22651	2.29409
1913	0.229832	0.65146	0.914192	1.49301	1.06707	1.10086	-3.2187	2.29352
1914	0.232704	0.635289	0.931858	1.50264	1.05022	1.11093	-3.23843	2.29656
1915	0.229416	0.629811	0.926929	1.50132	1.07611	1.12286	-3.21788	2.2891
1916	0.257359	0.626409	0.914192	1.50341	1.05885	1.12419	-3.19159	2.29182
1917	0.282009	0.621908	0.942135	1.49742	1.11679	1.1284	-3.16776	2.29198
1918	0.295567	0.616012	0.974175	1.50168	1.12952	1.13592	-3.1805	2.27217
1919	0.250782	0.599716	0.959801	1.50378	1.13322	1.14066	-3.18748	2.28731
1920	0.260647	0.610342	0.958977	1.51063	1.1665	1.14053	-3.14474	2.28513
1921	0.264339	0.624621	0.964317	1.50546	1.16486	1.15284	-3.1657	2.27599
1922	0.275028	0.613663	0.951992	1.51136	1.16403	1.15865	-3.13406	2.2805
1923	0.31118	0.617774	0.982807	1.50914	1.18047	1.16396	-3.16283	2.27593
1924	0.335834	0.6269	0.947475	1.51205	1.19978	1.17047	-3.12133	2.28121
1925	0.341999	0.621373	0.974182	1.51596	1.1932	1.18748	-3.16077	2.28407
1926	0.343224	0.618161	0.964729	1.5087	1.19115	1.1835	-3.14146	2.27591
1927	0.355961	0.605759	0.996372	1.51143	1.16855	1.17856	-3.11599	2.27923
1928	0.355968	0.609052	0.991844	1.51159	1.18047	1.17285	-3.12379	2.27039
1929	0.325562	0.604325	0.977875	1.52186	1.15746	1.18693	-3.12009	2.28373
1930	0.316528	0.610315	0.939255	1.51021	1.18663	1.17872	-3.13242	2.28322
1931	0.313648	0.617419	0.95528	1.51564	1.1702	1.1754	-3.13324	2.28878
1932	0.321041	0.600277	0.949532	1.51795	1.17801	1.18201	-3.15584	2.27397
1933	0.311588	0.606945	0.967606	1.5187	1.13034	1.18332	-3.15461	2.27305
1934	0.30584	0.618349	0.977055	1.51417	1.15294	1.1864	-3.11065	2.27479
1935	0.333366	0.616891	0.976646	1.51662	1.15212	1.19041	-3.11517	2.28509
1936	0.35104	0.608819	0.999657	1.5126	1.16568	1.18555	-3.14803	2.28699
1937	0.347752	0.599767	0.977875	1.51015	1.14596	1.20122	-3.11763	2.27606
1938	0.368702	0.602322	0.983215	1.50324	1.11103	1.19707	-3.1357	2.27912
1939	0.377331	0.603792	0.996365	1.51432	1.13363	1.2057	-3.13119	2.28944
1940	0.356377	0.601565	1.02882	1.50874	1.12542	1.19533	-3.15296	2.28154
1941	0.364182	0.613609	1.03869	1.50652	1.13198	1.19763	-3.12708	2.27317
1942	0.362541	0.611135	1.01978	1.50932	1.11637	1.19024	-3.11105	2.28294
1943	0.331726	0.623579	1.04033	1.5015	1.08022	1.18797	-3.12708	2.27191
1944	0.332134	0.623174	1.01814	1.50357	1.09665	1.19478	-3.09586	2.26096
1945	0.352676	0.6329	1.01527	1.50459	1.08967	1.1939	-3.13695	2.26119
1946	0.362953	0.62825	1.02431	1.49565	1.10651	1.18499	-3.11229	2.26187
1947	0.397465	0.641812	1.02266	1.48748	1.05351	1.17654	-3.14104	2.2562
1948	0.428276	0.643223	1.0239	1.48249	1.02434	1.17409	-3.15215	2.26856
1949	0.421707	0.648118	1.01239	1.47645	1.01858	1.17226	-3.1357	2.2636
1950	0.453754	0.646304	0.999245	1.47735	0.990242	1.179	-3.13982	2.24961
1951	0.462379	0.64548	1.00253	1.46779	1.00996	1.17139	-3.15051	2.26505
1952	0.424171	0.637995	0.996368	1.46347	0.997635	1.15423	-3.1505	2.25555
1953	0.455395	0.653311	1.03006	1.46524	0.984074	1.15419	-3.12256	2.23829
1954	0.419239	0.6646	1.02883	1.45514	0.992706	1.16636	-3.13735	2.24937
1955	0.432804	0.655352	1.0317	1.44019	0.993111	1.16341	-3.15173	2.23923
1956	0.412258	0.653032	1.01321	1.43374	1.00298	1.16879	-3.15995	2.23475
1957	0.434032	0.659639	1.00746	1.4303	1.00626	1.16767	-3.16776	2.25267
1958	0.440601	0.653096	1.01732	1.42988	1.0075	1.1714	-3.18584	2.24826
1959	0.435261	0.669981	1.00253	1.41649	1.00585	1.18554	-3.18295	2.23895
1960	0.40527	0.657084	0.982807	1.43077	1.02885	1.19792	-3.20021	2.25348
1961	0.420475	0.662003	0.972126	1.4136	1.03379	1.20161	-3.2265	2.24536
1962	0.404037	0.667084	0.997601	1.42462	1.03297	1.19556	-3.25158	2.24105
1963	0.420471	0.677762	1.00746	1.40893	1.03954	1.18383	-3.26637	2.24355
1964	0.420063	0.680652	0.97747	1.39235	1.01119	1.19031	-3.22527	2.23184
1965	0.422527	0.694191	0.980751	1.39412	1.01817	1.1931	-3.30376	2.23725
1966	0.387604	0.695383	0.988968	1.39779	1.0116	1.18209	-3.27622	2.23084
1967	0.393353	0.6966	0.962681	1.37087	1.03256	1.16719	-3.29349	2.22639
1968	0.382675	0.698287	0.998013	1.37857	1.04036	1.15059	-3.29965	2.22956
1969	0.378151	0.697434	1.01609	1.35727	1.03543	1.15828	-3.29636	2.21954
1970	0.391712	0.706415	1.00294	1.36008	1.02681	1.14825	-3.31484	2.22173
1971	0.378567	0.717587	1.00541	1.35192	1.02269	1.12922	-3.29841	2.21433
1972	0.359253	0.723252	1.01363	1.34288	0.994343	1.1326	-3.28445	2.20925
1973	0.339943	0.719621	1.00993	1.35098	0.999279	1.10652	-3.27253	2.20463
1974	0.330494	0.728162	0.982399	1.34755	0.970512	1.1142	-3.24952	2.19459
1975	0.347336	0.721163	0.998016	1.33652	0.990234	1.0969	-3.27088	2.19285
1976	0.332546	0.724661	0.985275	1.3381	0.993523	1.09507	-3.28116	2.1894
1977	0.361721	0.719714	1.01363	1.33764	0.990646	1.0785	-3.27787	2.18912
1978	0.364594	0.71597	1.01814	1.3274	0.987774	1.06946	-3.27746	2.19582
1979	0.332546	0.721806	1.01814	1.3126	0.996811	1.06011	-3.29472	2.18506
1980	0.322685	0.715492	1.0087	1.31889	0.970108	1.04617	-3.27869	2.18013
1981	0.333782	0.715394	1.04855	1.30437	0.958191	1.04785	-3.31197	2.18862
1982	0.322277	0.707776	1.058	1.29976	0.960655	1.03765	-3.30334	2.18731
1983	0.331318	0.701177	1.07566	1.29406	0.937649	1.02814	-3.27499	2.19758
1984	0.351448	0.695081	1.08841	1.286	0.88752	1.01839	-3.28526	2.19104
1985	0.342407	0.698212	1.10196	1.2893	0.892448	1.02166	-3.29225	2.18603
1986	0.337475	0.696148	1.1147	1.29393	0.968048	1.01413	-3.27293	2.17522
1987	0.302147	0.692616	1.15496	1.29929	0.93148	1.02548	-3.3095	2.18099
1988	0.298435	0.698951	1.18742	1.29691	0.94463	1.02016	-3.33006	2.18265
1989	0.312	0.694652	1.15086	1.29973	0.924908	1.00927	-3.33703	2.18662
1990	0.276257	0.684511	1.16565	1.29536	0.931484	1.00612	-3.3095	2.19947
1991	0.259823	0.69533	1.18948	1.29606	0.898205	1.00284	-3.32882	2.19086
1992	0.246265	0.693883	1.2055	1.2925	0.914635	1.00466	-3.31978	2.18556
1993	0.193668	0.684362	1.194	1.28182	0.944633	0.998752	-3.33909	2.19731
1994	0.219143	0.686757	1.24905	1.28244	0.89204	0.989524	-3.35799	2.18799
1995	0.190796	0.695301	1.19071	1.28643	0.893272	0.979587	-3.33211	2.19766
1996	0.180931	0.697036	1.23098	1.29483	0.926556	0.977354	-3.35963	2.19225
1997	0.186279	0.692121	1.22646	1.29178	0.903549	0.964371	-3.36621	2.19307
[truncated: 278,004+ more rows]
