# Supplementary material for: Hierarchical architecture of dopaminergic circuits enables second-order conditioning in Drosophila
Source: eLife. 2023 Jan 24;12:e79042. doi: 10.7554/eLife.79042 (PMC9937650; doi:10.7554/eLife.79042)
Supplement: Figure 3—source data 1. [file elife-79042-fig3-data1.zip › 79042_Figure_3_source_data/Figure_3B_Source_data.xlsx]

## Sheet: Sheet1
	S2+				S2-
	Trial1		Trial5		Trial1		Trial5
Time (x10^-4) (sec)	Mean	SEM	Mean	SEM	Mean	SEM	Mean	SEM
1	-0.0408478	1.05402	0.571926	0.956828	0.0578957	0.744454	-0.638229	0.790101
2	-0.051178	1.05665	0.563709	0.954474	0.0395737	0.746081	-0.644802	0.790826
3	-0.0685539	1.0603	0.579666	0.955188	0.0499115	0.750563	-0.618282	0.789713
4	-0.0528259	1.06258	0.56324	0.948399	0.0348854	0.742549	-0.612881	0.790785
5	-0.0462494	1.0629	0.574268	0.94541	0.0508537	0.750306	-0.605358	0.793346
6	-0.068325	1.07013	0.573563	0.949234	0.0611801	0.74557	-0.591274	0.789515
7	-0.0654984	1.06179	0.577087	0.943229	0.0468597	0.751731	-0.598083	0.80349
8	-0.0568199	1.06156	0.55666	0.948428	0.0600128	0.751745	-0.610294	0.802132
9	-0.0495453	1.06762	0.575672	0.945655	0.0499153	0.751034	-0.584469	0.798283
10	-0.0655022	1.06456	0.585541	0.941653	0.0555458	0.754965	-0.574375	0.798057
11	-0.0624504	1.06146	0.561123	0.938356	0.0752678	0.75331	-0.601364	0.790025
12	-0.0737228	1.06527	0.553139	0.941407	0.0917091	0.754937	-0.61076	0.79308
13	-0.0739479	1.06467	0.559704	0.936295	0.0783196	0.758998	-0.595028	0.788779
14	-0.0875816	1.06885	0.5853	0.929689	0.0647049	0.76264	-0.610764	0.788705
15	-0.0596352	1.06914	0.580368	0.926763	0.0790215	0.761794	-0.585171	0.787332
16	-0.0697327	1.07805	0.582718	0.931611	0.0823174	0.760993	-0.601135	0.784699
17	-0.0805359	1.07583	0.548443	0.924875	0.0729218	0.762035	-0.602551	0.78178
18	-0.0643311	1.07694	0.552433	0.924127	0.0602455	0.765128	-0.612644	0.7905
19	-0.0701942	1.08906	0.566051	0.921761	0.0717506	0.774863	-0.617805	0.783947
20	-0.0793571	1.08332	0.560654	0.928033	0.0611801	0.768628	-0.601837	0.788891
21	-0.0702019	1.09271	0.559002	0.928562	0.0806694	0.77154	-0.613815	0.784867
22	-0.049778	1.09338	0.568165	0.933948	0.0738602	0.769901	-0.593857	0.791419
23	-0.0577469	1.10288	0.579662	0.936387	0.0764465	0.772128	-0.607479	0.780781
24	-0.0786514	1.1002	0.563705	0.931916	0.0792618	0.780977	-0.592453	0.783383
25	-0.0854568	1.09714	0.584606	0.927494	0.0989799	0.777419	-0.590805	0.785072
26	-0.0549393	1.09648	0.570278	0.923936	0.109077	0.787096	-0.593151	0.781695
27	-0.0509491	1.09716	0.563705	0.925621	0.108372	0.772456	-0.640575	0.774162
28	-0.0396767	1.09782	0.537636	0.924566	0.106026	0.771575	-0.638237	0.776673
29	-0.0267677	1.09299	0.580845	0.92699	0.0996857	0.774559	-0.650208	0.771284
30	-0.0345078	1.09459	0.562534	0.928431	0.102509	0.779551	-0.646683	0.778108
31	-0.0140915	1.08939	0.585781	0.924082	0.116592	0.775958	-0.638237	0.770144
32	-0.0147858	1.0961	0.57333	0.930806	0.0968666	0.77432	-0.625553	0.768664
33	0.00515747	1.09723	0.578732	0.925425	0.112366	0.77997	-0.620861	0.768357
34	0.0060997	1.10043	0.573322	0.92215	0.102974	0.776168	-0.653961	0.768434
35	-0.00539398	1.09517	0.542099	0.923047	0.120819	0.770452	-0.647625	0.774441
36	0.0314598	1.09899	0.564407	0.926709	0.124802	0.778212	-0.651138	0.768874
37	0.0213661	1.08596	0.579433	0.927393	0.123394	0.777673	-0.649265	0.770123
38	0.0288849	1.09837	0.565353	0.927543	0.13419	0.775941	-0.697636	0.771011
39	0.0281715	1.09653	0.562763	0.927395	0.117054	0.779726	-0.689648	0.762156
40	0.0119705	1.09267	0.573795	0.930172	0.106026	0.774675	-0.671097	0.760082
41	0.0530624	1.09645	0.59845	0.927715	0.104851	0.775719	-0.676506	0.766392
42	0.0737267	1.09712	0.620045	0.926458	0.10062	0.768189	-0.668289	0.759501
43	0.0521202	1.10055	0.61536	0.924887	0.0992203	0.763711	-0.647625	0.758965
44	0.0152512	1.10406	0.610901	0.925253	0.105324	0.766397	-0.660534	0.756728
45	0.0563431	1.09739	0.629917	0.925201	0.12011	0.767596	-0.676975	0.75118
46	0.059639	1.10805	0.618172	0.925387	0.095459	0.771638	-0.683079	0.760074
47	0.055172	1.0984	0.6339	0.928465	0.0905304	0.766463	-0.69223	0.759027
48	0.0767746	1.09754	0.633194	0.924829	0.133263	0.76581	-0.688011	0.760861
49	0.0781822	1.10222	0.639072	0.918901	0.12458	0.775891	-0.686131	0.757965
50	0.0880432	1.09738	0.648693	0.922234	0.0970955	0.772868	-0.657955	0.755856
51	0.101192	1.10192	0.637905	0.92168	0.115417	0.767111	-0.682842	0.757475
52	0.121151	1.09523	0.638836	0.91964	0.103443	0.765794	-0.69223	0.757082
53	0.099781	1.0931	0.667244	0.912701	0.105553	0.771281	-0.718761	0.757514
54	0.112698	1.09128	0.641182	0.913644	0.0907631	0.768256	-0.712658	0.757927
55	0.144157	1.08864	0.647285	0.911932	0.104149	0.766452	-0.710304	0.751725
56	0.133583	1.08498	0.652222	0.912447	0.109314	0.770155	-0.745296	0.754494
57	0.148384	1.09014	0.664898	0.912401	0.0841866	0.764653	-0.727448	0.7508
58	0.146973	1.08288	0.679688	0.910561	0.110008	0.766994	-0.752571	0.748796
59	0.135002	1.08981	0.70834	0.912517	0.112835	0.758888	-0.737545	0.739841
60	0.13641	1.08732	0.705044	0.912854	0.113304	0.762235	-0.772762	0.750781
61	0.153076	1.08678	0.715374	0.9177	0.0931129	0.759156	-0.77417	0.73997
62	0.164352	1.08304	0.747776	0.915168	0.124332	0.763125	-0.788029	0.734597
63	0.200974	1.08568	0.722885	0.913599	0.108139	0.762516	-0.790604	0.740188
64	0.169044	1.08722	0.751534	0.914912	0.114716	0.760738	-0.774406	0.733798
65	0.172096	1.08168	0.726414	0.916711	0.0959244	0.763229	-0.773697	0.725079
66	0.180317	1.07215	0.748951	0.920783	0.107201	0.760521	-0.763847	0.730354
67	0.194874	1.07199	0.735569	0.918436	0.117767	0.76126	-0.788734	0.724894
68	0.173038	1.06704	0.75317	0.916589	0.0827789	0.754409	-0.744827	0.726999
69	0.187595	1.0689	0.762802	0.917067	0.0931129	0.760208	-0.75914	0.725116
70	0.189701	1.0744	0.767963	0.914227	0.0881844	0.760439	-0.777462	0.720639
71	0.182663	1.06745	0.801773	0.917695	0.098278	0.756998	-0.752335	0.721821
72	0.194874	1.0752	0.784878	0.91565	0.0907593	0.757152	-0.750221	0.721964
73	0.192051	1.07139	0.771717	0.910039	0.0802002	0.756952	-0.745293	0.717304
74	0.182663	1.07451	0.782528	0.908327	0.0902939	0.759762	-0.731674	0.71458
75	0.197922	1.0708	0.783699	0.91081	0.0992165	0.7541	-0.756329	0.710404
76	0.191116	1.06625	0.769608	0.910945	0.0961609	0.759507	-0.74036	0.710037
77	0.192528	1.07094	0.771252	0.903662	0.109783	0.761489	-0.726044	0.703525
78	0.193935	1.06196	0.763737	0.901955	0.128559	0.7641	-0.739662	0.710063
79	0.189003	1.06297	0.773132	0.897913	0.107197	0.763105	-0.732143	0.709315
80	0.188995	1.05759	0.792614	0.896437	0.110249	0.769379	-0.725098	0.711725
81	0.15918	1.06387	0.768665	0.888292	0.126686	0.772863	-0.709835	0.70455
82	0.171867	1.05857	0.740025	0.891982	0.121754	0.762634	-0.709377	0.705666
83	0.133595	1.05974	0.768196	0.893081	0.119644	0.771479	-0.715706	0.707205
84	0.132881	1.06039	0.740025	0.89301	0.122929	0.773717	-0.711014	0.708607
85	0.1343	1.05076	0.782051	0.892313	0.114475	0.776712	-0.70327	0.703767
86	0.117863	1.05139	0.779236	0.895304	0.14547	0.773923	-0.714302	0.707195
87	0.122562	1.05086	0.759045	0.886302	0.162609	0.785134	-0.699982	0.699096
88	0.102135	1.04556	0.793556	0.887135	0.172001	0.784007	-0.726284	0.701632
89	0.0856934	1.04594	0.764442	0.884304	0.195	0.788187	-0.707962	0.695344
90	0.110111	1.0397	0.749649	0.886151	0.210037	0.78521	-0.709606	0.698912
91	0.142513	1.04205	0.784405	0.881454	0.203697	0.791402	-0.688942	0.701867
92	0.120914	1.0409	0.777592	0.877711	0.18914	0.797423	-0.693642	0.693436
93	0.128433	1.03645	0.765621	0.875763	0.178329	0.797632	-0.689888	0.691538
94	0.13665	1.03519	0.795662	0.873069	0.193123	0.804953	-0.714302	0.690845
95	0.109406	1.02257	0.806934	0.871233	0.204163	0.802723	-0.691994	0.68387
96	0.105892	1.02157	0.806011	0.867732	0.199707	0.799915	-0.672752	0.679265
97	0.103065	1.01859	0.820087	0.880596	0.210274	0.809224	-0.65889	0.679496
98	0.0976791	1.01731	0.830654	0.869103	0.220367	0.812786	-0.645275	0.676242
99	0.120213	1.01547	0.822433	0.866825	0.209793	0.811957	-0.68261	0.675794
100	0.120682	1.01665	0.851315	0.871343	0.231159	0.80988	-0.660305	0.683119
101	0.122559	1.00781	0.81493	0.866569	0.232105	0.808751	-0.661236	0.676603
102	0.0842896	1.01372	0.798717	0.864595	0.229992	0.808252	-0.656776	0.680521
103	0.0997849	1.00832	0.792145	0.861107	0.261456	0.813629	-0.672737	0.677236
104	0.0727844	1.00167	0.791676	0.857935	0.24173	0.816032	-0.672512	0.667345
105	0.0817032	1.01246	0.80835	0.863156	0.26403	0.815788	-0.647625	0.669842
106	0.0331039	1.00796	0.794258	0.865733	0.247601	0.820034	-0.665001	0.673009
107	0.0699692	1.00395	0.833477	0.860059	0.252296	0.81919	-0.676506	0.665088
108	0.0812378	0.99598	0.820084	0.85423	0.261921	0.819259	-0.69857	0.666891
109	0.0889854	1.00034	0.811871	0.853194	0.276005	0.819227	-0.697399	0.667858
110	0.077713	0.986061	0.801773	0.856746	0.289619	0.823356	-0.700924	0.678159
111	0.0753632	0.98686	0.784634	0.861117	0.249241	0.821334	-0.711716	0.673391
112	0.084053	0.980553	0.806934	0.85243	0.266617	0.821395	-0.677914	0.676781
113	0.0866318	0.982658	0.807171	0.86116	0.254406	0.816914	-0.661713	0.668146
114	0.0767708	0.979748	0.793789	0.859572	0.255577	0.816741	-0.687538	0.663739
115	0.0753708	0.977444	0.824551	0.860046	0.269199	0.818159	-0.673214	0.662314
116	0.074894	0.986944	0.809525	0.858137	0.256989	0.824377	-0.697632	0.669856
117	0.0706749	0.983554	0.842163	0.864444	0.22834	0.82119	-0.708431	0.660929
118	0.0687943	0.979727	0.830654	0.859597	0.24572	0.828088	-0.691288	0.659287
119	0.0997849	0.98127	0.848969	0.864634	0.237499	0.831094	-0.718998	0.656522
120	0.095787	0.985265	0.839108	0.865826	0.233749	0.838264	-0.71125	0.65487
121	0.0974388	0.981175	0.853897	0.861875	0.244789	0.834531	-0.707024	0.666453
122	0.0885162	0.980928	0.848495	0.866041	0.239147	0.833579	-0.691528	0.662458
123	0.100956	0.985369	0.875732	0.873303	0.250175	0.838038	-0.704205	0.659453
124	0.0810089	0.989642	0.857883	0.87592	0.248772	0.839557	-0.725578	0.66857
125	0.0795975	0.981688	0.848026	0.877263	0.2314	0.839892	-0.701153	0.6557
126	0.107773	0.983286	0.884651	0.87824	0.236797	0.843668	-0.690353	0.659582
127	0.109406	0.981786	0.908829	0.874481	0.239849	0.845943	-0.693176	0.660951
128	0.128658	0.986103	0.884418	0.867538	0.233509	0.855714	-0.688	0.659236
129	0.133133	0.987608	0.899445	0.879871	0.21262	0.847554	-0.725807	0.654206
130	0.150959	0.987891	0.898731	0.879508	0.184204	0.844577	-0.71524	0.655484
131	0.147682	0.982763	0.898739	0.874499	0.218719	0.852725	-0.715481	0.656248
132	0.147911	0.984596	0.90461	0.885617	0.230457	0.853388	-0.714767	0.660672
133	0.122093	0.980911	0.882538	0.888475	0.220596	0.853288	-0.732388	0.656034
134	0.133118	0.985231	0.927143	0.88565	0.228813	0.855218	-0.739662	0.657363
135	0.130539	0.987127	0.930195	0.890878	0.24408	0.860374	-0.730503	0.653533
136	0.138519	0.988104	0.954853	0.898573	0.256279	0.86391	-0.742947	0.650679
137	0.123737	0.984158	0.944759	0.906676	0.2631	0.858364	-0.721348	0.655243
138	0.113636	0.979322	0.975277	0.902418	0.272022	0.853544	-0.744114	0.654134
139	0.0868759	0.982617	0.984669	0.907771	0.260979	0.856483	-0.735195	0.65465
140	0.0913315	0.976526	0.980209	0.906179	0.23539	0.855814	-0.725807	0.652695
141	0.0847549	0.980393	0.990303	0.913679	0.23093	0.849535	-0.710541	0.660517
142	0.074894	0.975081	1.00909	0.917256	0.226463	0.853604	-0.721352	0.661327
143	0.0967369	0.968246	1.00721	0.917928	0.201115	0.846205	-0.705147	0.646968
144	0.129837	0.973338	1.02881	0.911999	0.198769	0.845937	-0.711014	0.656376
145	0.133354	0.971424	1.01895	0.919744	0.180218	0.848967	-0.705147	0.65156
146	0.112228	0.972737	1.02669	0.916136	0.193127	0.850997	-0.686829	0.649569
147	0.10519	0.967761	1.04477	0.916131	0.180687	0.848837	-0.681664	0.656332
148	0.116455	0.962446	1.04454	0.913767	0.183971	0.846168	-0.69223	0.649124
149	0.112923	0.968588	1.05182	0.919758	0.1619	0.846503	-0.727211	0.647808
150	0.087574	0.969451	1.04219	0.920364	0.16449	0.841439	-0.707256	0.646562
151	0.10659	0.965348	1.03773	0.922019	0.156036	0.838492	-0.693413	0.64757
152	0.0863991	0.966478	1.05346	0.920941	0.141472	0.84146	-0.701397	0.645306
153	0.116695	0.962105	1.09126	0.922085	0.114944	0.841553	-0.706085	0.656454
154	0.0866394	0.962606	1.07953	0.917993	0.109314	0.832022	-0.723461	0.647395
155	0.060112	0.967618	1.07154	0.91759	0.0858307	0.836257	-0.705612	0.655401
156	0.0690269	0.961322	1.07154	0.916742	0.105545	0.833159	-0.714073	0.647303
157	0.0840607	0.961265	1.05581	0.917107	0.103203	0.830626	-0.723221	0.650453
158	0.084053	0.954948	1.04148	0.913438	0.117531	0.842566	-0.743408	0.640972
159	0.0664444	0.956357	1.06262	0.923575	0.102734	0.836791	-0.728153	0.644229
160	0.0563431	0.950491	1.03703	0.918275	0.0766716	0.829249	-0.717354	0.642745
161	0.0429688	0.950574	1.03844	0.913052	0.0959244	0.829779	-0.744358	0.641696
162	0.0507164	0.94885	1.04572	0.913151	0.0609436	0.82904	-0.747875	0.63938
163	0.0464859	0.949426	1.03351	0.922024	0.0623512	0.831371	-0.743652	0.640889
164	0.0474243	0.94893	1.03281	0.917996	0.0677567	0.83113	-0.788952	0.636957
165	0.0105667	0.944388	1.02341	0.915398	0.0536652	0.822803	-0.750927	0.637325
166	0.00634003	0.949388	1.02693	0.916706	0.0470886	0.827333	-0.772995	0.626465
167	0.00517273	0.949301	1.01707	0.914943	0.0492096	0.831086	-0.758907	0.637067
168	-0.0070343	0.952632	1.03492	0.909218	0.0489731	0.828375	-0.76408	0.634756
169	-0.016674	0.955041	1.03421	0.908958	0.0550766	0.829191	-0.774406	0.631781
170	-0.00587082	0.949212	1.02318	0.898779	0.0485039	0.831076	-0.790134	0.629396
171	-0.0159645	0.957351	1.02763	0.900691	0.0515518	0.828707	-0.742947	0.637539
172	-0.0108032	0.960181	1.00839	0.891542	0.0320625	0.828894	-0.747879	0.63999
173	0.0204239	0.960024	1.00322	0.887891	0.0604706	0.827607	-0.764542	0.644293
174	-0.00680923	0.962323	0.977856	0.887014	0.0621185	0.821572	-0.791542	0.635813
175	0.00140762	0.95818	0.9842	0.885623	0.0668144	0.826095	-0.768768	0.638993
176	-0.0143204	0.961026	0.998753	0.889472	0.0433388	0.820108	-0.782864	0.638206
177	-0.00515747	0.955565	0.988194	0.883976	0.0358276	0.820467	-0.7575	0.642537
178	0.000461578	0.949139	1.00064	0.888911	0.0372353	0.811119	-0.758438	0.630134
179	-0.0107956	0.947569	0.990067	0.880686	0.0517883	0.819279	-0.749985	0.628108
180	0.0110359	0.947059	0.996407	0.877304	0.0398178	0.811985	-0.744118	0.630479
181	0.0321693	0.957406	1.01472	0.879392	0.0646973	0.817193	-0.722752	0.623834
182	-0.0107994	0.942946	0.999928	0.879555	0.0421638	0.813413	-0.721584	0.628032
183	0.00610733	0.942615	0.989132	0.87678	0.0529594	0.816531	-0.743412	0.63201
184	0.00587463	0.941428	0.982559	0.869521	0.0644646	0.816176	-0.752811	0.626325
185	0.00234985	0.948623	0.984669	0.867084	0.0489807	0.820171	-0.740597	0.62908
186	-0.00540161	0.940773	0.976452	0.86815	0.0860634	0.817138	-0.741299	0.6394
187	0.0190125	0.937344	0.964008	0.872221	0.0348892	0.815286	-0.728149	0.639259
188	0.00257874	0.941949	0.952274	0.876714	0.0384026	0.818186	-0.731674	0.635565
189	0.0100937	0.939889	0.935135	0.880121	0.0541382	0.815867	-0.747871	0.640112
190	0.00822449	0.939734	0.917759	0.873726	0.0461502	0.822103	-0.718761	0.634733
191	-0.00117493	0.942029	0.923862	0.871913	0.0459175	0.821704	-0.778629	0.639403
192	0.0166664	0.940547	0.910248	0.873289	0.0818405	0.818301	-0.758911	0.637699
193	0.0227737	0.943667	0.892395	0.861701	0.0745659	0.814918	-0.760788	0.638365
194	0.0161972	0.950102	0.926205	0.859496	0.0947571	0.818567	-0.761723	0.632999
195	0.0110359	0.940898	0.919632	0.857308	0.0919342	0.820277	-0.759369	0.64438
196	0.017849	0.94423	0.953918	0.853289	0.0802002	0.823907	-0.754215	0.640121
197	-0.0105629	0.949843	0.937481	0.856591	0.0909958	0.826032	-0.788963	0.637589
198	0.00398636	0.945145	0.935364	0.85795	0.101807	0.827502	-0.736839	0.636699
199	-0.00374985	0.948431	0.916592	0.852823	0.117996	0.83187	-0.738251	0.632896
200	0.0237122	0.956214	0.924805	0.851653	0.0975685	0.834712	-0.73801	0.634106
201	-0.00164032	0.954861	0.921741	0.859299	0.112595	0.840148	-0.732849	0.632344
202	-0.0117302	0.958365	0.922455	0.857481	0.137012	0.841287	-0.761498	0.632856
203	0.00187683	0.957615	0.90696	0.86454	0.112591	0.84062	-0.758907	0.638058
204	0.00656891	0.966787	0.938656	0.859699	0.132317	0.840892	-0.774174	0.630087
205	-0.0133781	0.966151	0.916584	0.857488	0.0992165	0.842424	-0.753513	0.633471
206	0.0143166	0.972077	0.929966	0.852498	0.10321	0.847333	-0.737072	0.631315
207	-0.0248833	0.978384	0.924805	0.850699	0.10767	0.843947	-0.734726	0.633585
208	0.00117874	0.976532	0.909779	0.853121	0.115883	0.84193	-0.744823	0.625782
209	-0.0204239	0.978756	0.937016	0.857821	0.102036	0.841923	-0.7453	0.635772
210	-0.000469208	0.983609	0.903904	0.852675	0.129265	0.84794	-0.742008	0.633239
211	-0.0119781	0.986605	0.90015	0.849059	0.150398	0.841137	-0.738716	0.633357
212	-0.00445557	0.992679	0.901791	0.858488	0.13678	0.836141	-0.727455	0.639778
213	0.00235367	0.988019	0.910477	0.852958	0.130913	0.837313	-0.725567	0.642379
214	0.00188065	0.990957	0.920109	0.855237	0.131611	0.833804	-0.747169	0.638335
215	0.0298195	0.998258	0.913765	0.854117	0.150158	0.830602	-0.719238	0.636375
216	0.0143204	0.995002	0.887703	0.858269	0.151573	0.829188	-0.728149	0.629156
217	-0.00540543	0.998111	0.9039	0.8552	0.158379	0.830829	-0.731911	0.639287
218	0.00938797	1.00719	0.877377	0.856789	0.173645	0.830481	-0.760784	0.645029
219	0.0220718	1.00402	0.892872	0.856936	0.184437	0.828101	-0.737068	0.652071
220	0.0356941	1.00805	0.899204	0.854145	0.169418	0.824781	-0.72369	0.659093
221	0.0500145	1.00499	0.875263	0.851601	0.159554	0.817836	-0.729092	0.657909
222	0.0335732	1.00949	0.886292	0.856913	0.14312	0.821694	-0.719704	0.663401
223	0.0312195	1.01153	0.881363	0.852749	0.156029	0.822626	-0.715	0.663249
224	0.0199623	1.01583	0.86517	0.863685	0.174347	0.814485	-0.729797	0.665804
225	0.0457764	1.02448	0.860939	0.858755	0.165192	0.811674	-0.715248	0.667812
226	0.0265274	1.01911	0.857655	0.861301	0.178104	0.808702	-0.726746	0.668051
227	0.0103378	1.01389	0.909546	0.861643	0.174107	0.812222	-0.668282	0.670198
228	0.0331078	1.01996	0.86681	0.862179	0.199234	0.813851	-0.667339	0.680642
229	-0.000705719	1.01106	0.853664	0.860929	0.181622	0.804116	-0.704441	0.673551
230	0.0267639	1.01504	0.858128	0.87121	0.199707	0.807025	-0.676506	0.680809
231	0.0107994	1.02389	0.870098	0.8607	0.184204	0.810072	-0.665462	0.690599
232	0.016201	1.02207	0.877842	0.865417	0.173409	0.810067	-0.668755	0.682656
233	0.0150337	1.0228	0.863289	0.871002	0.165665	0.8077	-0.647396	0.695038
234	-0.00351334	1.03275	0.877613	0.866855	0.192192	0.807734	-0.639873	0.690667
235	0.0159645	1.03452	0.886059	0.871204	0.199936	0.803893	-0.638	0.690012
236	0.0246582	1.03409	0.889816	0.869929	0.179749	0.804398	-0.639645	0.696539
237	0.035923	1.03295	0.900616	0.874088	0.172234	0.793451	-0.632599	0.703579
238	0	1.03082	0.893105	0.876992	0.187721	0.798763	-0.642223	0.703994
239	0.0152626	1.03174	0.882771	0.880732	0.166599	0.797387	-0.632828	0.702347
240	0.0112686	1.03147	0.87315	0.883436	0.175758	0.803919	-0.646217	0.701037
241	0.0232468	1.03291	0.874084	0.878989	0.164017	0.791474	-0.63142	0.705006
242	0.00680923	1.03913	0.895218	0.887703	0.146645	0.798134	-0.644573	0.712942
243	0.0105743	1.03482	0.893105	0.878038	0.156029	0.796298	-0.620621	0.719683
244	0.0185471	1.03036	0.868221	0.884931	0.178333	0.791386	-0.689419	0.716334
245	0.00210953	1.02477	0.872448	0.886176	0.135841	0.784584	-0.661007	0.726597
246	-0.00774765	1.02968	0.857185	0.884699	0.148991	0.788986	-0.637062	0.719232
247	-0.0267639	1.02483	0.872204	0.883538	0.166363	0.791012	-0.632839	0.725675
248	-0.000938416	1.01944	0.863991	0.887208	0.159088	0.787276	-0.646221	0.726627
249	0.0150299	1.01805	0.859295	0.898325	0.157913	0.780907	-0.634483	0.734601
250	-0.00845337	1.01974	0.860004	0.899382	0.149933	0.786471	-0.60865	0.733313
251	0.0140877	1.01013	0.86211	0.90473	0.155563	0.778656	-0.613346	0.726266
252	-0.00164032	1.01091	0.847088	0.911531	0.156036	0.776169	-0.608646	0.726958
253	-0.007267	1.00373	0.861877	0.91499	0.17271	0.780446	-0.603249	0.725341
254	-0.00962448	1.01189	0.870796	0.917534	0.162846	0.776471	-0.593624	0.728472
255	-0.0159683	1.00927	0.876907	0.910535	0.146408	0.777753	-0.60302	0.729046
256	-0.0211296	1.00563	0.871975	0.910337	0.159554	0.780449	-0.587517	0.729295
257	-0.0302811	0.999429	0.892643	0.920932	0.164482	0.776181	-0.593388	0.731705
258	-0.0267639	1.00425	0.852486	0.917939	0.159554	0.779494	-0.589157	0.728087
259	-0.00492859	0.997195	0.858124	0.90873	0.17952	0.780152	-0.570847	0.731304
260	0.0248871	0.99945	0.817974	0.908596	0.175053	0.779186	-0.599731	0.733776
261	-0.00281143	1.00816	0.825726	0.91092	0.170124	0.773121	-0.592449	0.731291
262	-0.00657272	0.996772	0.795441	0.913439	0.175987	0.775712	-0.586575	0.740126
263	-0.00821304	1.00254	0.806934	0.91477	0.166363	0.771652	-0.568508	0.738558
264	-0.0223084	1.00438	0.80154	0.907928	0.17247	0.770312	-0.565445	0.739388
265	-0.0218315	1.00778	0.808819	0.9057	0.18679	0.766591	-0.5354	0.746549
266	-0.0260582	1.00423	0.79285	0.898793	0.183033	0.767199	-0.537743	0.747281
267	-0.0610428	1.00657	0.790504	0.902566	0.202751	0.771969	-0.504402	0.748166
268	-0.0636215	1.01337	0.77454	0.904219	0.231865	0.772748	-0.512394	0.746826
269	-0.0652695	1.01069	0.788162	0.903221	0.223885	0.767076	-0.50605	0.754333
270	-0.0563431	1.01292	0.813992	0.90347	0.235153	0.777163	-0.48233	0.750504
271	-0.0455437	1.01576	0.798016	0.901685	0.253239	0.773857	-0.488903	0.760534
272	-0.0518837	1.01011	0.823372	0.910211	0.267082	0.776891	-0.458622	0.761048
273	-0.0363846	1.01649	0.795437	0.902671	0.271782	0.772522	-0.468479	0.752861
274	-0.0199547	1.00473	0.823849	0.902734	0.291504	0.777212	-0.454632	0.758614
275	-0.0408478	1.00661	0.820084	0.89974	0.324604	0.773145	-0.413548	0.760501
276	-0.0427246	1.00343	0.795204	0.896249	0.314751	0.779761	-0.457451	0.766143
277	-0.0464897	1.00184	0.774776	0.900196	0.346443	0.776796	-0.419411	0.764812
278	-0.0612793	1.00489	0.787689	0.897502	0.3293	0.776058	-0.409554	0.764149
279	-0.0258217	1.00761	0.789333	0.896248	0.311218	0.767953	-0.400635	0.771179
280	-0.0284081	0.993366	0.79895	0.906312	0.327415	0.773744	-0.391941	0.766859
281	-0.0103302	0.999089	0.815155	0.904891	0.342449	0.772451	-0.408852	0.771743
282	-0.0420265	1.00353	0.796375	0.902493	0.339401	0.771715	-0.374813	0.779714
283	-0.0265274	0.992618	0.80154	0.897244	0.315918	0.77073	-0.337009	0.78372
284	-0.0321617	0.993476	0.802944	0.89966	0.331642	0.769877	-0.353676	0.789536
285	-0.0347404	0.991228	0.80225	0.899441	0.32719	0.773348	-0.337475	0.787038
286	-0.0277061	0.984879	0.798019	0.897528	0.33353	0.773	-0.342648	0.791749
287	-0.0385056	0.992642	0.789803	0.898757	0.330238	0.773499	-0.324558	0.791006
288	-0.0180817	0.989568	0.813038	0.894447	0.292679	0.775334	-0.336067	0.795216
289	-0.0469513	0.987514	0.796375	0.898273	0.306763	0.767941	-0.345695	0.802502
290	-0.038269	0.984624	0.787922	0.890801	0.29948	0.762676	-0.344284	0.807715
291	-0.0427284	0.983711	0.798954	0.889919	0.292206	0.769156	-0.326672	0.806044
292	-0.0352173	0.976195	0.809292	0.888793	0.291275	0.768556	-0.322212	0.809092
293	-0.026535	0.983527	0.813755	0.885098	0.279762	0.763736	-0.306953	0.815139
294	-0.0187759	0.980447	0.819153	0.886904	0.278122	0.763537	-0.26915	0.816845
295	-0.0507126	0.979825	0.811169	0.887392	0.274124	0.765528	-0.213745	0.81619
296	-0.0366287	0.975984	0.798725	0.885632	0.277416	0.763581	-0.234406	0.827185
297	-0.0434341	0.964232	0.816803	0.888986	0.273193	0.763096	-0.224545	0.829893
298	-0.0471878	0.968152	0.789558	0.887586	0.279999	0.764288	-0.207169	0.835523
299	-0.0368576	0.964914	0.800369	0.881739	0.27507	0.762061	-0.183693	0.834004
300	-0.0838089	0.970054	0.816563	0.88947	0.276012	0.766106	-0.176182	0.84206
301	-0.0767746	0.970285	0.828308	0.885189	0.278587	0.772453	-0.169128	0.843846
302	-0.115978	0.962252	0.798016	0.879507	0.274361	0.767452	-0.167965	0.847386
303	-0.0838127	0.964472	0.787918	0.878817	0.283756	0.769912	-0.174057	0.861274
304	-0.0885086	0.961422	0.808346	0.884666	0.273426	0.766914	-0.169136	0.863565
305	-0.0687866	0.958352	0.779232	0.880413	0.281647	0.767819	-0.142368	0.872119
306	-0.107525	0.956744	0.805531	0.879249	0.268494	0.769807	-0.128517	0.876765
307	-0.104706	0.961518	0.787212	0.883993	0.306065	0.76506	-0.102226	0.874206
308	-0.117626	0.967591	0.758335	0.886977	0.268963	0.770252	-0.121006	0.880053
309	-0.097435	0.960476	0.761154	0.888697	0.268963	0.771869	-0.13533	0.885415
310	-0.111053	0.967043	0.774536	0.889859	0.271782	0.769137	-0.100582	0.888681
311	-0.111992	0.960646	0.783939	0.885091	0.275307	0.77411	-0.0869522	0.890859
312	-0.105648	0.948273	0.744484	0.878639	0.262623	0.776751	-0.0902481	0.898969
313	-0.117859	0.94884	0.741901	0.892478	0.23093	0.782449	-0.0775757	0.903421
314	-0.115746	0.951703	0.714191	0.891444	0.223888	0.781452	-0.087204	0.898481
315	-0.122086	0.948646	0.713264	0.884229	0.239384	0.775815	-0.0585594	0.906961
316	-0.137817	0.945736	0.702927	0.883319	0.220837	0.780345	-0.0383606	0.914686
317	-0.107529	0.945925	0.693302	0.880817	0.236092	0.780474	-0.0545578	0.906554
318	-0.141571	0.952088	0.709743	0.88821	0.22224	0.782957	-0.0599594	0.911128
319	-0.153782	0.960448	0.689075	0.887375	0.239384	0.784486	-0.0616074	0.916742
320	-0.136642	0.945707	0.699406	0.88641	0.211205	0.784209	-0.0385971	0.915787
321	-0.136642	0.950898	0.676399	0.887007	0.189606	0.785639	-0.0461121	0.920957
322	-0.136879	0.95821	0.709972	0.877624	0.201813	0.784474	-0.023571	0.919696
323	-0.142052	0.955814	0.702938	0.892998	0.223885	0.788736	-0.0641861	0.923189
324	-0.128189	0.962672	0.709034	0.886445	0.181156	0.781844	-0.04916	0.922971
325	-0.132416	0.971795	0.721943	0.892506	0.166599	0.780092	-0.0597267	0.919497
326	-0.13641	0.962973	0.706455	0.887959	0.164478	0.785435	-0.0641861	0.921785
327	-0.121376	0.973119	0.703869	0.887013	0.179981	0.781486	-0.0634842	0.920617
328	-0.128658	0.973779	0.700817	0.891886	0.191959	0.789864	-0.0878983	0.914512
329	-0.136398	0.967736	0.750824	0.885531	0.181145	0.7838	-0.063961	0.916835
330	-0.124901	0.970354	0.745895	0.875967	0.203461	0.787894	-0.0698204	0.917419
331	-0.140167	0.965832	0.74918	0.883519	0.203228	0.786034	-0.0580788	0.912652
332	-0.133358	0.972386	0.76796	0.874886	0.194771	0.786307	-0.062542	0.904237
333	-0.131714	0.968746	0.773357	0.878147	0.206047	0.788943	-0.08461	0.908119
334	-0.139462	0.968742	0.779465	0.87511	0.206043	0.78598	-0.0883713	0.903455
335	-0.145332	0.967706	0.797791	0.869277	0.184448	0.786588	-0.0639572	0.898182
336	-0.147911	0.965741	0.799423	0.872959	0.195007	0.789167	-0.0735779	0.903831
337	-0.183361	0.974794	0.82901	0.867083	0.188908	0.794935	-0.0695953	0.902618
338	-0.14838	0.974952	0.834175	0.861057	0.215672	0.784015	-0.0944824	0.900948
339	-0.159649	0.979992	0.831593	0.868769	0.217075	0.786813	-0.0864906	0.898825
340	-0.155663	0.967342	0.867043	0.86736	0.214733	0.786047	-0.0637207	0.90589
341	-0.15472	0.967092	0.843811	0.863214	0.23539	0.778966	-0.0815659	0.900436
342	-0.150955	0.966548	0.856239	0.857633	0.270134	0.773426	-0.0864868	0.901389
343	-0.166458	0.969332	0.842388	0.850751	0.24408	0.772514	-0.0735817	0.902844
344	-0.150253	0.962991	0.858822	0.853909	0.241028	0.769435	-0.0897827	0.90536
345	-0.160824	0.966693	0.861877	0.859285	0.252056	0.768196	-0.0686493	0.898972
346	-0.158951	0.958891	0.873386	0.857819	0.266148	0.766821	-0.0860252	0.90734
347	-0.161766	0.967266	0.871273	0.857322	0.253937	0.768031	-0.0327225	0.90794
348	-0.153072	0.958521	0.875732	0.858173	0.237034	0.761351	-0.0663071	0.903175
349	-0.164581	0.964338	0.886295	0.85212	0.214493	0.766316	-0.0555077	0.900512
350	-0.155422	0.967405	0.905079	0.858339	0.244308	0.770065	-0.045639	0.908178
351	-0.120914	0.962264	0.918926	0.852626	0.229515	0.7729	-0.0825005	0.902679
352	-0.152836	0.96195	0.892403	0.856906	0.249012	0.772895	-0.0738182	0.898776
353	-0.125839	0.961585	0.931614	0.859052	0.245728	0.771804	-0.0848541	0.901787
354	-0.139923	0.962387	0.907425	0.857968	0.250889	0.773779	-0.0888367	0.907493
355	-0.107994	0.964621	0.899677	0.855297	0.257698	0.772073	-0.0876694	0.915044
356	-0.14674	0.968827	0.909065	0.849467	0.246658	0.765784	-0.0864906	0.910856
357	-0.114571	0.965534	0.894752	0.854357	0.257923	0.77173	-0.0775719	0.912374
358	-0.108227	0.968459	0.888641	0.843218	0.294788	0.771181	-0.111382	0.916089
359	-0.112225	0.960961	0.894512	0.842663	0.250416	0.77566	-0.0982285	0.914245
360	-0.111984	0.961547	0.892399	0.841799	0.25769	0.774796	-0.115608	0.920838
361	-0.0910988	0.958776	0.884895	0.844831	0.27906	0.781379	-0.079216	0.916788
362	-0.12936	0.958848	0.878307	0.838705	0.291969	0.779398	-0.0841408	0.915126
363	-0.115749	0.953684	0.88818	0.834772	0.264271	0.779711	-0.0780411	0.917427
364	-0.120911	0.964446	0.882069	0.832727	0.26944	0.780787	-0.0893059	0.911841
365	-0.112225	0.951922	0.878311	0.830116	0.275543	0.777181	-0.07687	0.920418
366	-0.077713	0.949951	0.88113	0.835916	0.281879	0.784914	-0.0759239	0.917392
367	-0.0983696	0.9458	0.886532	0.832175	0.275299	0.781896	-0.0991745	0.920496
368	-0.125835	0.9521	0.896858	0.828187	0.264969	0.782068	-0.049633	0.932457
369	-0.124203	0.952764	0.882771	0.823328	0.286812	0.786445	-0.0604324	0.928705
370	-0.126556	0.953294	0.894283	0.829071	0.255814	0.790157	-0.0388412	0.928306
371	-0.12537	0.949299	0.856247	0.827036	0.268963	0.790092	-0.0378876	0.938132
372	-0.146973	0.944906	0.887005	0.822291	0.262157	0.793974	-0.0322571	0.940775
373	-0.127251	0.931935	0.85014	0.825479	0.270142	0.78743	-0.0273285	0.942518
374	-0.134766	0.936217	0.83699	0.81928	0.263096	0.789973	-0.0407104	0.94738
375	-0.134064	0.940622	0.821968	0.818064	0.258873	0.794948	-0.0223999	0.944468
376	-0.138519	0.936086	0.825489	0.815461	0.292915	0.789706	0.00436401	0.957595
377	-0.142746	0.935512	0.821262	0.80734	0.301605	0.788831	0.0137634	0.956977
378	-0.126774	0.951712	0.806465	0.807848	0.316154	0.786357	0.0158691	0.961043
379	-0.14603	0.943378	0.831356	0.813251	0.304649	0.780688	0.0386429	0.961956
380	-0.0962563	0.948395	0.843334	0.812356	0.333759	0.78429	0.0259666	0.960448
381	-0.17585	0.949446	0.839573	0.812725	0.341988	0.780963	0.0226784	0.967035
382	-0.153778	0.944851	0.807175	0.805639	0.355835	0.778519	0.0250244	0.966793
383	-0.141808	0.94968	0.778297	0.809477	0.355125	0.783304	0.0353584	0.972562
384	-0.16481	0.943396	0.804352	0.804118	0.367107	0.777359	0.0050621	0.975579
385	-0.15942	0.948514	0.830647	0.806788	0.361004	0.781854	0.0118866	0.979917
386	-0.165047	0.946217	0.822906	0.802774	0.345978	0.775689	0.0076561	0.973105
387	-0.123024	0.954725	0.829014	0.802455	0.362877	0.771114	0.00624084	0.980075
388	-0.140392	0.959576	0.795902	0.803491	0.347614	0.777439	-0.00737762	0.975864
389	-0.139935	0.957546	0.823139	0.806478	0.365929	0.770807	0.0191612	0.979272
390	-0.143925	0.959254	0.805061	0.797481	0.377434	0.777942	0.0179901	0.978411
391	-0.127724	0.965545	0.823608	0.78992	0.370155	0.771784	0.0238609	0.974121
392	-0.129364	0.965496	0.817966	0.793411	0.352314	0.777923	0.0193939	0.972101
393	-0.12912	0.962786	0.808819	0.788403	0.36945	0.778844	0.0217476	0.976631
394	-0.093441	0.962336	0.807877	0.79176	0.368744	0.783235	0.0217514	0.97465
395	-0.143921	0.972293	0.806004	0.784565	0.384949	0.782313	0.0116463	0.974902
396	-0.118797	0.963744	0.790508	0.779094	0.354191	0.779319	0.0355873	0.973611
397	-0.119267	0.975114	0.81562	0.775556	0.371799	0.786281	0.00695038	0.973496
398	-0.110821	0.974771	0.832062	0.774106	0.377434	0.781694	-0.0172386	0.967739
399	-0.0941429	0.981272	0.844273	0.77224	0.368515	0.783343	-0.00595856	0.974509
400	-0.126549	0.975054	0.833706	0.769664	0.391052	0.777321	-0.0144081	0.97307
401	-0.127014	0.980691	0.812809	0.776619	0.369209	0.787586	0.002491	0.98029
402	-0.128662	0.981995	0.833004	0.767767	0.34433	0.787871	-0.00784302	0.98452
403	-0.115276	0.972402	0.830891	0.764192	0.371338	0.791509	0.00600815	0.983771
404	-0.133827	0.978356	0.820789	0.764264	0.365692	0.787355	0.00695038	0.9809
405	-0.106583	0.975032	0.86916	0.763819	0.357243	0.782446	0.0372391	0.981321
406	-0.101189	0.980724	0.883244	0.764974	0.369919	0.783376	0.00906372	0.98334
407	-0.137344	0.986378	0.876438	0.764717	0.361237	0.784775	0.0111732	0.972681
408	-0.0995407	0.991046	0.896156	0.769614	0.391056	0.78742	0.0151672	0.970617
409	-0.0709038	0.992578	0.889114	0.771726	0.39716	0.781526	0.00835037	0.968061
410	-0.0854568	0.995018	0.879253	0.771729	0.399261	0.784658	-0.0111313	0.9655
411	-0.0863953	1.00358	0.89053	0.772357	0.353016	0.790605	-0.0200424	0.98082
412	-0.0598717	1.00495	0.893574	0.776814	0.366165	0.790276	-0.0421143	0.970411
413	-0.0833435	1.00768	0.914005	0.775639	0.37532	0.786577	-0.0115967	0.973192
414	-0.0683212	1.0126	0.925034	0.766261	0.399269	0.78721	-0.0169983	0.976731
415	-0.0720749	1.01655	0.922222	0.776779	0.396683	0.789121	-0.0411758	0.978632
416	-0.089447	1.02766	0.93372	0.773038	0.398331	0.798631	-0.0388336	0.991887
417	-0.0791168	1.026	0.944286	0.776074	0.387531	0.787342	-0.0212173	0.976784
418	-0.063858	1.02431	0.943581	0.774398	0.381424	0.786239	-0.0249863	0.977848
419	-0.0570488	1.02704	0.972225	0.774019	0.376499	0.78608	-0.0390625	0.984635
420	-0.0474281	1.03144	0.933014	0.775236	0.392925	0.788097	-0.0465851	0.982331
421	-0.0493011	1.03082	0.947578	0.774007	0.415939	0.788278	-0.0620766	0.981333
422	-0.0772438	1.03249	0.949215	0.769078	0.414528	0.784129	-0.0611343	0.974674
423	-0.110348	1.02955	0.944992	0.764023	0.420872	0.782624	-0.104805	0.973972
424	-0.0758362	1.02614	0.928791	0.769794	0.422981	0.777475	-0.0803871	0.976327
425	-0.0556412	1.02762	0.928322	0.762059	0.438011	0.786946	-0.072403	0.985337
426	-0.0490685	1.02931	0.940304	0.766091	0.430027	0.77765	-0.0900116	0.978848
427	-0.0687866	1.03448	0.911655	0.765193	0.42791	0.787579	-0.087204	0.975194
428	-0.0694923	1.04395	0.925037	0.759387	0.416641	0.77486	-0.0778046	0.983729
429	-0.0605774	1.04142	0.929493	0.762939	0.449974	0.77326	-0.094944	0.976657
430	-0.0532989	1.03715	0.909775	0.763896	0.427677	0.774058	-0.075695	0.979548
431	-0.0420265	1.04187	0.910477	0.759134	0.448105	0.776265	-0.0735817	0.971457
432	-0.0373306	1.03917	0.881367	0.758528	0.444828	0.780397	-0.0965919	0.983214
433	-0.0434303	1.03115	0.911179	0.760652	0.425797	0.780022	-0.104107	0.982042
434	-0.0284119	1.04305	0.900852	0.760407	0.426502	0.777269	-0.0933037	0.987849
435	-0.0187836	1.04424	0.920811	0.760884	0.438477	0.77961	-0.0904846	0.982563
436	-0.0328674	1.04345	0.927151	0.754257	0.422279	0.780553	-0.085083	0.98578
437	-0.000938416	1.03976	0.912823	0.748077	0.452801	0.776649	-0.0714722	0.993883
438	-3.8147e-06	1.03438	0.92104	0.754009	0.468296	0.771422	-0.0867271	0.991549
439	0.00399399	1.03869	0.931137	0.748645	0.503983	0.768936	-0.112789	1.00151
440	0.00868988	1.03446	0.910477	0.748432	0.490364	0.77093	-0.116074	0.999798
441	0.0225449	1.03432	0.902264	0.740239	0.486137	0.772461	-0.127815	0.998711
442	0.0183144	1.03414	0.911182	0.740526	0.497173	0.769788	-0.115135	1.01069
443	0.0152588	1.03427	0.908367	0.742392	0.505627	0.776152	-0.137913	1.01083
444	-0.00327683	1.02661	0.929028	0.749993	0.49741	0.77549	-0.143307	1.00805
445	0.014328	1.02846	0.927383	0.743737	0.523705	0.770745	-0.138851	1.00181
446	0.00798798	1.03143	0.915413	0.748873	0.519943	0.776062	-0.130157	1.00262
447	0.0124474	1.02009	0.936306	0.740862	0.532394	0.779142	-0.15411	1.0095
448	0.0220642	1.02283	0.934429	0.744715	0.509613	0.774286	-0.136028	1.00887
449	0.00611115	1.01773	0.91893	0.73328	0.475342	0.769094	-0.106686	1.00568
450	0.0406189	1.00688	0.956024	0.738442	0.494362	0.772513	-0.099884	1.01847
451	0.0241776	1.00637	0.935368	0.730202	0.492477	0.773658	-0.127586	1.0162
452	0.044838	1.0038	0.932316	0.728683	0.48167	0.772674	-0.107857	1.02179
453	0.0417862	0.999965	0.932316	0.73152	0.475811	0.769028	-0.0982285	1.01243
454	0.0258255	0.99784	0.9025	0.723741	0.483318	0.773882	-0.118187	1.02281
455	0.0312233	0.990979	0.920574	0.723271	0.48003	0.776709	-0.0846176	1.02649
456	0.0223007	0.995216	0.898972	0.723524	0.479095	0.782203	-0.115372	1.0307
457	0.0417862	0.990115	0.89521	0.718313	0.506561	0.781906	-0.105743	1.02854
458	0.0340462	0.980333	0.905079	0.71617	0.483086	0.763431	-0.105507	1.02797
459	0.0399132	0.975199	0.920338	0.716615	0.465008	0.763782	-0.0970612	1.03603
460	0.0356827	0.978032	0.927853	0.718977	0.468761	0.762746	-0.104103	1.0369
461	0.0363922	0.97308	0.922924	0.720834	0.466412	0.760814	-0.0911903	1.03656
462	0.0535278	0.965476	0.888641	0.714277	0.441998	0.766533	-0.059021	1.03397
463	0.0683212	0.975257	0.871738	0.70774	0.445515	0.765436	-0.0813293	1.03464
464	0.0608139	0.970774	0.876198	0.705452	0.427444	0.760685	-0.0935326	1.04119
465	0.0563545	0.96305	0.882778	0.705442	0.404198	0.76056	-0.0754547	1.03445
466	0.0683212	0.962178	0.88348	0.70186	0.403728	0.760533	-0.0510368	1.04292
467	0.0666771	0.963209	0.881603	0.699093	0.384483	0.757483	-0.0785065	1.04158
468	0.0788918	0.964336	0.894512	0.703646	0.384953	0.758513	-0.0618439	1.03738
469	0.083107	0.955619	0.874794	0.700478	0.382603	0.758037	-0.0569115	1.04334
470	0.0784225	0.960268	0.872448	0.692832	0.39716	0.759738	-0.0486984	1.0452
471	0.0669174	0.963271	0.876438	0.700511	0.391518	0.755642	-0.0442314	1.04355
472	0.0885162	0.954801	0.868454	0.703504	0.393162	0.759712	-0.039772	1.04462
473	0.091095	0.9481	0.911659	0.696595	0.370159	0.765374	-0.0597267	1.04836
474	0.074192	0.953478	0.873859	0.698721	0.370857	0.76268	-0.0503311	1.0604
475	0.0826416	0.954819	0.879959	0.696046	0.368286	0.765423	-0.032505	1.06045
476	0.0772476	0.956573	0.86235	0.703541	0.375324	0.764322	-0.0590248	1.06062
477	0.0720825	0.94669	0.886765	0.704136	0.385658	0.767388	-0.0677109	1.05494
478	0.0666771	0.952532	0.891224	0.707592	0.393864	0.759304	-0.0571518	1.05981
479	0.0565872	0.944917	0.891464	0.698455	0.37133	0.757367	-0.0259171	1.0585
480	0.0269966	0.940876	0.877842	0.705732	0.364994	0.760657	-0.0792198	1.05413
481	0.0406227	0.940085	0.879951	0.711728	0.351841	0.758553	-0.0895424	1.05949
482	0.051651	0.944074	0.904148	0.715104	0.360294	0.760088	-0.0470505	1.05583
483	0.0279388	0.941504	0.885593	0.708581	0.332829	0.759873	-0.0726433	1.06168
484	0.0223045	0.94131	0.897339	0.705038	0.305359	0.759939	-0.0674782	1.06202
485	0.0246506	0.944016	0.921276	0.707129	0.298317	0.758148	-0.0578537	1.06209
486	0.00305176	0.943989	0.902027	0.711511	0.314514	0.757071	-0.0768738	1.069
487	-0.00774765	0.943083	0.907429	0.718642	0.31287	0.752138	-0.0585556	1.06803
488	0.0208969	0.942079	0.921741	0.713104	0.323429	0.75437	-0.0857887	1.06654
489	0.00164795	0.943123	0.911892	0.717971	0.272018	0.748925	-0.0874329	1.05745
490	-0.0108032	0.944261	0.943115	0.719943	0.287041	0.746389	-0.0590248	1.06096
491	0.0136185	0.94041	0.946869	0.728145	0.282581	0.751088	-0.0555038	1.06965
492	0.0176086	0.945966	0.922688	0.720293	0.29409	0.7479	-0.0662994	1.06683
493	0.00704193	0.945178	0.939594	0.721141	0.275307	0.749624	-0.0449333	1.06434
494	0.0124435	0.939667	0.928558	0.725076	0.27272	0.743962	-0.0578461	1.06955
495	-0.0133781	0.938308	0.909306	0.721007	0.260746	0.74832	-0.0792084	1.07048
496	0.000244141	0.940122	0.897564	0.726215	0.283524	0.742527	-0.0979996	1.07115
497	-0.00891876	0.935103	0.892639	0.731599	0.257694	0.745234	-0.113029	1.07091
498	-0.0255814	0.934053	0.948048	0.736592	0.259342	0.748619	-0.122185	1.06552
499	-0.00610352	0.932362	0.924805	0.737451	0.237503	0.746622	-0.148712	1.06612
500	-0.0380325	0.930816	0.948746	0.74339	0.263321	0.74339	-0.139553	1.06571
501	-0.0234718	0.929111	0.949688	0.748846	0.268021	0.740632	-0.124294	1.06098
502	-0.00421906	0.928212	0.991245	0.759192	0.286571	0.741457	-0.152706	1.05529
503	0	0.919664	1.01143	0.765867	0.254871	0.742766	-0.113255	1.0578
504	-0.0546989	0.922324	1.03069	0.765995	0.222008	0.739143	-0.125225	1.05575
505	-0.0342751	0.917741	1.04008	0.769155	0.240089	0.741002	-0.116081	1.05045
506	-0.0436707	0.922361	1.0551	0.775387	0.22929	0.741778	-0.113018	1.04728
507	-0.0429611	0.910087	1.07953	0.774952	0.22295	0.736507	-0.17313	1.04816
508	-0.0532913	0.912931	1.07953	0.788962	0.210735	0.738478	-0.149654	1.05025
509	-0.0572853	0.913593	1.07553	0.791186	0.193607	0.743046	-0.141441	1.05485
510	-0.0584564	0.910924	1.09244	0.790751	0.197823	0.745197	-0.148472	1.05378
511	-0.0549393	0.904874	1.0591	0.793702	0.205101	0.742231	-0.136734	1.04986
512	-0.0718422	0.894611	1.09268	0.800957	0.208389	0.738592	-0.133923	1.04316
513	-0.0382652	0.90496	1.09549	0.803677	0.160027	0.735755	-0.119835	1.04388
514	-0.0375671	0.897853	1.08657	0.801026	0.180454	0.73831	-0.126648	1.04241
515	-0.0377922	0.897395	1.10934	0.809675	0.193363	0.734806	-0.138855	1.04145
516	-0.0413208	0.889131	1.12578	0.816865	0.167534	0.740232	-0.120773	1.04274
517	-0.0612717	0.891816	1.10676	0.819651	0.136543	0.737412	-0.136032	1.04038
518	-0.0760612	0.890148	1.13798	0.813269	0.119171	0.740862	-0.115841	1.04737
519	-0.0927429	0.891677	1.12226	0.816134	0.140766	0.737638	-0.134861	1.04135
520	-0.0868607	0.893547	1.12342	0.814268	0.133732	0.738427	-0.155521	1.03972
521	-0.0680847	0.899903	1.12883	0.813705	0.109314	0.734341	-0.150829	1.0415
522	-0.0568085	0.892276	1.13141	0.815201	0.106964	0.732043	-0.155521	1.04415
523	-0.0697327	0.89162	1.12977	0.813693	0.103443	0.733711	-0.133678	1.03622
524	-0.0878029	0.895039	1.11967	0.812916	0.0780869	0.730834	-0.155045	1.0331
525	-0.0624428	0.884972	1.12343	0.817013	0.0694008	0.726032	-0.169838	1.02853
526	-0.0636215	0.88683	1.12484	0.813394	0.0966301	0.722168	-0.180637	1.0286
527	-0.0976677	0.886451	1.12554	0.812414	0.0820732	0.725777	-0.171719	1.03978
528	-0.119507	0.886792	1.11779	0.820144	0.0766754	0.725322	-0.176651	1.02461
529	-0.0967331	0.878812	1.12296	0.815409	0.10532	0.722134	-0.182991	1.02702
530	-0.14439	0.88373	1.14009	0.819227	0.121052	0.719695	-0.207405	1.02421
531	-0.104244	0.890412	1.13658	0.81797	0.140305	0.715332	-0.22525	1.01374
532	-0.114334	0.885882	1.1279	0.812726	0.109543	0.717875	-0.23159	1.00949
533	-0.133358	0.891655	1.11192	0.813238	0.108841	0.720064	-0.213039	1.01748
534	-0.140629	0.894797	1.15912	0.816498	0.137024	0.713856	-0.20248	1.02442
535	-0.150726	0.889072	1.12601	0.813752	0.138428	0.725132	-0.205292	1.01955
536	-0.151901	0.882007	1.13211	0.811593	0.120819	0.717715	-0.194023	1.01808
537	-0.140392	0.88834	1.12601	0.804278	0.129501	0.724799	-0.199425	1.02405
538	-0.132179	0.890863	1.10582	0.80023	0.123634	0.713918	-0.127346	1.02362
539	-0.144157	0.887543	1.14127	0.809175	0.129276	0.721562	-0.155281	1.01557
540	-0.18383	0.886815	1.14316	0.813444	0.128571	0.720046	-0.113964	1.01717
541	-0.183834	0.884953	1.14362	0.815347	0.113537	0.716669	-0.109734	1.01252
542	-0.19651	0.882958	1.14643	0.818385	0.0994492	0.719066	-0.102459	1.02002
543	-0.196281	0.880349	1.13422	0.814162	0.118473	0.711176	-0.0954094	1.0173
544	-0.210831	0.874963	1.1455	0.818017	0.10368	0.71776	-0.0982323	1.02355
545	-0.207073	0.881079	1.12202	0.809761	0.0757332	0.71062	-0.0834389	1.02724
546	-0.202614	0.877112	1.1232	0.817518	0.112125	0.713703	-0.0719337	1.02453
547	-0.19651	0.88149	1.13376	0.807844	0.0933456	0.708146	-0.0794487	1.02203
548	-0.194626	0.876857	1.13822	0.808724	0.0750313	0.709646	-0.0895424	1.02469
549	-0.197449	0.875924	1.15348	0.809468	0.0738564	0.703249	-0.0726433	1.02712
550	-0.212013	0.874432	1.13892	0.814332	0.0867805	0.702166	-0.0618439	1.02849
551	-0.229382	0.886031	1.12836	0.809634	0.0766792	0.706082	-0.0470505	1.0246
552	-0.217636	0.888732	1.1516	0.815091	0.0658722	0.707486	-0.0686493	1.02232
553	-0.257088	0.879154	1.12555	0.809924	0.0691681	0.700082	-0.065834	1.02299
554	-0.283615	0.884051	1.14526	0.80588	0.0501518	0.701644	-0.0489235	1.0203
555	-0.260368	0.878876	1.11522	0.802953	0.0524979	0.699841	-0.0409393	1.02132
556	-0.262482	0.888999	1.12202	0.807059	0.0618896	0.698763	-0.0735817	1.02001
557	-0.277279	0.886995	1.07906	0.804931	0.040287	0.706555	-0.0336685	1.02109
558	-0.270939	0.890627	1.08915	0.806943	0.0168076	0.708294	-0.0409508	1.01923
559	-0.247227	0.891214	1.06966	0.815636	0.00037384	0.702357	-0.0531578	1.02742
560	-0.252865	0.889495	1.07529	0.817339	0.0386391	0.706005	-0.0576134	1.02371
561	-0.250042	0.887686	1.04478	0.816848	0.0236206	0.700854	-0.0731125	1.02525
562	-0.244175	0.888704	1.03703	0.820044	0.0203323	0.709018	-0.0470581	1.0269
563	-0.253796	0.8915	1.02435	0.826853	0.0132866	0.705674	-0.0463524	1.02563
564	-0.228912	0.893267	1.05252	0.820592	0.0151672	0.711125	-0.0273247	1.02851
565	-0.247223	0.891836	1.05136	0.823119	-0.000328064	0.71138	-0.0320206	1.02565
566	-0.263664	0.892224	1.02388	0.829029	0.014698	0.720071	-0.0301476	1.0277
567	-0.262253	0.889494	1.03209	0.823879	0.029953	0.716905	-0.0353088	1.02469
568	-0.271175	0.892146	1.01942	0.824455	0.0508499	0.711389	-0.0493927	1.03245
569	-0.293942	0.890289	0.998756	0.82431	0.0386429	0.712623	-0.0216942	1.03228
570	-0.269054	0.890121	1.0213	0.826947	0.0560112	0.720466	-0.0153542	1.03106
571	-0.252151	0.887953	0.995235	0.827045	0.0672836	0.723848	-0.0191078	1.0355
572	-0.240658	0.893625	0.992653	0.833513	0.0715141	0.718196	-0.00291443	1.03927
573	-0.242527	0.8831	0.98679	0.823329	0.0931091	0.716077	-0.00643539	1.03846
574	-0.257793	0.883987	0.979977	0.828283	0.065403	0.722728	-0.0184021	1.02891
575	-0.251926	0.880389	0.996174	0.832338	0.0834846	0.721308	0.00695038	1.02904
576	-0.239944	0.885288	0.982327	0.834072	0.11306	0.720782	0.00976944	1.03196
577	-0.217175	0.882412	1.00556	0.831494	0.133732	0.722118	0.00506592	1.02824
578	-0.199566	0.883412	0.972698	0.826229	0.142654	0.722697	0.0259666	1.03996
579	-0.219284	0.884903	0.959076	0.820346	0.153217	0.724629	0.0416908	1.04219
580	-0.203781	0.889012	0.951801	0.823144	0.152977	0.724502	0.0515633	1.0374
581	-0.195339	0.89378	0.979969	0.82794	0.135368	0.729665	0.0292587	1.03934
582	-0.202374	0.890123	0.955322	0.824625	0.127151	0.726551	0.00577545	1.04595
583	-0.20026	0.889873	0.93631	0.817431	0.141949	0.729299	0.0358315	1.05289
584	-0.194164	0.891066	0.92691	0.814842	0.168949	0.726912	0.0208054	1.05358
585	-0.18219	0.898673	0.935833	0.82149	0.160728	0.72864	0.0531998	1.05356
586	-0.179604	0.891778	0.914471	0.829238	0.170361	0.72385	0.0276146	1.06023
587	-0.1735	0.894804	0.905087	0.831549	0.178802	0.729486	0.0637741	1.06391
588	-0.182652	0.894366	0.910709	0.830509	0.172001	0.729008	0.0482712	1.05428
589	-0.178196	0.896057	0.919399	0.827364	0.187489	0.731727	0.0769196	1.06462
590	-0.15707	0.900106	0.929966	0.827933	0.192432	0.729602	0.114487	1.06676
591	-0.15049	0.896928	0.917763	0.827575	0.164253	0.729192	0.0881844	1.06618
592	-0.15707	0.907029	0.934666	0.823382	0.173637	0.730399	0.0844307	1.07015
593	-0.195805	0.90253	0.908367	0.832496	0.152275	0.728611	0.109085	1.07143
594	-0.186649	0.910926	0.903671	0.83341	0.165421	0.728575	0.103912	1.08582
595	-0.145092	0.903688	0.90461	0.819232	0.160969	0.722934	0.120823	1.09042
596	-0.164108	0.907067	0.886303	0.825664	0.154148	0.728164	0.127628	1.08656
597	-0.149086	0.905286	0.908367	0.822603	0.17646	0.721917	0.15416	1.08783
598	-0.15918	0.901787	0.890755	0.828512	0.175293	0.721707	0.132317	1.08742
599	-0.157772	0.897112	0.860939	0.817749	0.186081	0.727551	0.156265	1.08564
600	-0.153313	0.899127	0.859295	0.826086	0.172935	0.725288	0.186794	1.09588
601	-0.149319	0.905204	0.864929	0.820342	0.156738	0.731871	0.168716	1.0983
602	-0.150963	0.907942	0.886993	0.822955	0.172935	0.733925	0.173645	1.10002
603	-0.114571	0.90366	0.896854	0.824404	0.137486	0.732564	0.181156	1.10061
604	-0.142746	0.904839	0.869392	0.827418	0.122692	0.724817	0.184444	1.10202
605	-0.148384	0.903203	0.857883	0.820975	0.125751	0.733453	0.18961	1.1037
606	-0.154015	0.905496	0.884651	0.825321	0.117058	0.740023	0.182564	1.10039
607	-0.170448	0.900488	0.889587	0.8261	0.124805	0.730997	0.195007	1.10395
608	-0.170921	0.915789	0.891926	0.829101	0.129272	0.737977	0.185623	1.10341
609	-0.160355	0.905564	0.863289	0.826621	0.128799	0.742551	0.199478	1.10457
610	-0.183834	0.907243	0.851318	0.828326	0.112591	0.743822	0.207687	1.10248
611	-0.195808	0.905347	0.852482	0.825415	0.116829	0.743367	0.163315	1.10597
612	-0.207542	0.906183	0.84404	0.83492	0.106968	0.752629	0.171299	1.10466
613	-0.212009	0.908226	0.841686	0.838143	0.0907669	0.760686	0.194077	1.0997
614	-0.213417	0.909376	0.821503	0.841164	0.14735	0.772465	0.170357	1.10256
615	-0.240417	0.908812	0.816101	0.841782	0.116123	0.766304	0.149933	1.10399
616	-0.231266	0.909907	0.801544	0.845212	0.127155	0.772071	0.167301	1.10224
617	-0.256622	0.912977	0.790039	0.838662	0.131622	0.777945	0.182095	1.10086
618	-0.245815	0.903682	0.76186	0.842028	0.137482	0.784472	0.163082	1.09904
619	-0.269768	0.899884	0.778301	0.840175	0.129261	0.791326	0.161903	1.09302
620	-0.287846	0.896635	0.794262	0.84573	0.123863	0.787868	0.156036	1.10009
621	-0.294891	0.896601	0.779469	0.848241	0.156269	0.795096	0.148991	1.09389
622	-0.278446	0.905298	0.802475	0.846335	0.155804	0.79453	0.130447	1.09944
623	-0.263191	0.904276	0.825489	0.846281	0.157211	0.797333	0.124336	1.09048
624	-0.260841	0.911401	0.847321	0.84399	0.193596	0.791592	0.11401	1.08735
625	-0.264832	0.90267	0.840748	0.84111	0.200401	0.797235	0.115192	1.09463
626	-0.279388	0.905099	0.828075	0.851021	0.186321	0.806281	0.112606	1.0884
627	-0.265072	0.907662	0.816799	0.857752	0.219193	0.807883	0.118	1.09454
628	-0.292076	0.904995	0.82243	0.854594	0.199932	0.802478	0.0844269	1.09534
629	-0.280796	0.904889	0.829945	0.852761	0.21027	0.809447	0.0961685	1.08927
630	-0.266705	0.911666	0.836994	0.857847	0.224358	0.80837	0.11636	1.08923
631	-0.277748	0.906476	0.847084	0.854427	0.216839	0.812792	0.0780907	1.09072
632	-0.280796	0.903499	0.832527	0.861084	0.255344	0.818139	0.0888939	1.08936
633	-0.27845	0.898672	0.850845	0.860304	0.247135	0.819263	0.110962	1.09003
634	-0.254501	0.895948	0.841217	0.863091	0.280937	0.816197	0.0928802	1.09126
635	-0.280796	0.897469	0.817974	0.865051	0.279297	0.82215	0.0973396	1.09416
636	-0.301693	0.893921	0.817505	0.85681	0.28352	0.820247	0.091465	1.08523
637	-0.299347	0.898918	0.800365	0.857459	0.294788	0.82948	0.06847	1.07924
638	-0.314373	0.894458	0.784161	0.860019	0.299957	0.82397	0.0722122	1.07614
639	-0.325409	0.893588	0.788864	0.854154	0.316395	0.830398	0.0743332	1.07159
640	-0.29277	0.89473	0.794735	0.85981	0.314041	0.835284	0.0752792	1.07906
641	-0.329632	0.895549	0.780647	0.863359	0.337994	0.842842	0.0909996	1.07444
642	-0.314842	0.893428	0.776882	0.867532	0.318035	0.840925	0.0778542	1.07891
643	-0.322121	0.897347	0.761868	0.862649	0.31897	0.848085	0.0928879	1.08205
644	-0.312725	0.892783	0.771717	0.868967	0.329071	0.849641	0.0731583	1.07724
645	-0.326351	0.888092	0.761391	0.864961	0.326725	0.849754	0.0691719	1.07996
646	-0.316483	0.88928	0.75716	0.873889	0.309116	0.853847	0.0665817	1.08013
647	-0.316013	0.892463	0.764446	0.871185	0.325317	0.85204	0.068222	1.07855
648	-0.343948	0.879212	0.769138	0.868923	0.359581	0.854292	0.0609512	1.07425
649	-0.356869	0.876367	0.764679	0.872902	0.382362	0.852065	0.082077	1.08065
650	-0.333385	0.885178	0.729702	0.868233	0.381432	0.854082	0.083252	1.07717
651	-0.333858	0.885695	0.761158	0.867934	0.362175	0.857289	0.0790253	1.07578
652	-0.355927	0.879867	0.775242	0.866616	0.375557	0.863574	0.0670624	1.07869
653	-0.350761	0.886378	0.757633	0.862181	0.409828	0.86592	0.0647011	1.06888
654	-0.36274	0.878675	0.775005	0.868361	0.399509	0.871648	0.0827866	1.07752
655	-0.338558	0.876735	0.763977	0.867521	0.399265	0.870006	0.0555458	1.08121
656	-0.353813	0.876596	0.769608	0.87091	0.393867	0.873288	0.0407639	1.07788
657	-0.345367	0.880476	0.758114	0.871927	0.393402	0.873724	0.0593033	1.08445
658	-0.354984	0.879499	0.76186	0.869979	0.410301	0.87209	0.0992126	1.08396
659	-0.351707	0.880747	0.750362	0.869845	0.424858	0.883243	0.0931129	1.08764
660	-0.333858	0.884825	0.736267	0.868938	0.413826	0.880335	0.0508499	1.0839
661	-0.36673	0.878667	0.707394	0.874497	0.401146	0.887042	0.0480347	1.0853
662	-0.339725	0.878683	0.696835	0.872128	0.412651	0.879061	0.0487366	1.07921
663	-0.35992	0.876989	0.729927	0.871459	0.417816	0.884566	0.0440445	1.07923
664	-0.365086	0.882203	0.727116	0.879804	0.447865	0.8874	0.0571938	1.07505
665	-0.32893	0.878815	0.701523	0.874852	0.455143	0.894408	0.0480385	1.07967
666	-0.339493	0.873699	0.69495	0.879438	0.476036	0.88338	0.0299568	1.0797
667	-0.341839	0.880891	0.693768	0.87326	0.472752	0.889018	0.0172806	1.07498
668	-0.326347	0.875289	0.685554	0.872318	0.463367	0.892309	0.0149231	1.06476
669	-0.304516	0.875161	0.696594	0.874886	0.472996	0.891157	0.00929642	1.0751
670	-0.310375	0.877673	0.707161	0.876999	0.496468	0.884979	-0.015358	1.06855
671	-0.319073	0.870288	0.702698	0.874447	0.486839	0.898734	-0.00244141	1.07072
672	-0.341606	0.872205	0.701759	0.874576	0.482857	0.894397	-0.00760651	1.06854
673	-0.310608	0.870551	0.681091	0.877457	0.499283	0.894348	-0.0383568	1.06716
674	-0.302639	0.862367	0.664425	0.881567	0.50539	0.890258	-0.0503349	1.06517
675	-0.289013	0.868531	0.69236	0.892568	0.518536	0.892658	-0.0545616	1.06304
676	-0.292065	0.864106	0.671703	0.885244	0.525116	0.885518	-0.067009	1.06395
677	-0.272579	0.865557	0.686497	0.884937	0.544601	0.892235	-0.0667725	1.06869
678	-0.302872	0.862497	0.660664	0.882813	0.533329	0.894377	-0.072403	1.0652
679	-0.284313	0.863112	0.648228	0.886233	0.555164	0.882822	-0.0923614	1.06066
680	-0.291836	0.86722	0.660206	0.884409	0.564091	0.894109	-0.0881386	1.06298
681	-0.321648	0.849822	0.684387	0.887354	0.559856	0.886911	-0.065834	1.07112
682	-0.286198	0.855285	0.686966	0.876357	0.586628	0.892644	-0.0965881	1.06076
683	-0.304749	0.855224	0.646816	0.882465	0.582634	0.898514	-0.0979919	1.06295
684	-0.318363	0.856536	0.644474	0.883676	0.597187	0.899969	-0.0956421	1.05714
685	-0.327286	0.852349	0.632267	0.88227	0.614098	0.896395	-0.106449	1.05306
686	-0.354519	0.853236	0.620754	0.879581	0.603992	0.896075	-0.079216	1.05766
687	-0.348888	0.855326	0.624985	0.878479	0.612679	0.893007	-0.104103	1.05427
688	-0.349361	0.849366	0.625454	0.882941	0.621605	0.89068	-0.100815	1.05979
689	-0.32423	0.859409	0.625919	0.872015	0.611038	0.894525	-0.0860138	1.05329
690	-0.354759	0.857341	0.607609	0.870995	0.635929	0.896147	-0.0984726	1.05989
691	-0.347942	0.855052	0.626392	0.870781	0.627014	0.892154	-0.11161	1.05625
692	-0.335266	0.848829	0.632027	0.878794	0.606586	0.89606	-0.0867271	1.04956
693	-0.349117	0.854168	0.621223	0.882985	0.630531	0.889924	-0.104576	1.05051
694	-0.35405	0.855496	0.603149	0.88167	0.634521	0.890673	-0.103638	1.05546
695	-0.337151	0.85645	0.616528	0.888531	0.615974	0.895349	-0.109505	1.04906
696	-0.336437	0.854138	0.60033	0.890601	0.62114	0.895337	-0.0857925	1.04948
697	-0.362267	0.850929	0.602676	0.880358	0.614326	0.900599	-0.0754623	1.04693
698	-0.354286	0.850833	0.564167	0.875237	0.587799	0.895308	-0.0409393	1.05146
699	-0.340427	0.845897	0.565582	0.88144	0.593433	0.900607	-0.0693588	1.04798
700	-0.358276	0.8417	0.562531	0.886768	0.609871	0.892349	-0.0444679	1.0458
701	-0.347008	0.84832	0.585545	0.88672	0.59367	0.892684	-0.0564384	1.04117
702	-0.343723	0.844643	0.581081	0.886975	0.596489	0.893371	-0.0623093	1.04183
703	-0.37542	0.848101	0.548916	0.885968	0.61832	0.892623	-0.0580864	1.04425
704	-0.368374	0.849109	0.540932	0.885286	0.621845	0.890493	-0.079216	1.03744
705	-0.383633	0.836282	0.539989	0.890842	0.639446	0.891819	-0.050106	1.04322
706	-0.383873	0.844084	0.527317	0.892693	0.626778	0.885379	-0.0416489	1.03389
707	-0.380581	0.840818	0.543278	0.894078	0.618565	0.885316	-0.0843811	1.03825
708	-0.382927	0.841898	0.525906	0.901805	0.609154	0.890135	-0.0756912	1.04715
709	-0.388329	0.844423	0.52356	0.902404	0.63921	0.888954	-0.118431	1.03905
710	-0.401241	0.842557	0.520741	0.90201	0.628418	0.881425	-0.0799103	1.04173
711	-0.421661	0.843683	0.524494	0.896105	0.627716	0.885044	-0.0583191	1.03517
712	-0.429886	0.843796	0.543507	0.90585	0.633118	0.885549	-0.0468178	1.03146
713	-0.432236	0.838451	0.559006	0.909767	0.662697	0.885496	-0.0435295	1.03924
714	-0.438339	0.836519	0.545155	0.902459	0.65284	0.88508	-0.0522156	1.04306
715	-0.438576	0.831348	0.562531	0.898367	0.611279	0.876117	-0.0381279	1.03679
716	-0.428947	0.838732	0.542339	0.902662	0.629829	0.878965	-0.046814	1.03809
717	-0.445152	0.837914	0.53764	0.903918	0.659405	0.876902	-0.0489273	1.03851
718	-0.467922	0.834548	0.548443	0.899643	0.646027	0.869178	-0.0263977	1.04032
719	-0.47567	0.838785	0.583897	0.903474	0.65659	0.873761	-0.0353088	1.04012
720	-0.461105	0.840408	0.551968	0.896745	0.66927	0.869208	-0.0181732	1.0487
721	-0.452896	0.834845	0.569099	0.898311	0.660343	0.864166	-0.02005	1.04711
722	-0.441628	0.841822	0.539986	0.9027	0.669506	0.866701	0.00436401	1.05847
723	-0.465572	0.837455	0.559242	0.897051	0.715061	0.867799	0.00506973	1.05954
724	-0.459702	0.841803	0.538578	0.896177	0.692509	0.86197	-0.0155945	1.05643
725	-0.467216	0.835957	0.540924	0.894979	0.688519	0.859537	0.0116463	1.06526
726	-0.464397	0.839989	0.513927	0.890572	0.670914	0.859295	0.002491	1.06765
727	-0.495396	0.846405	0.516514	0.889139	0.672318	0.856506	0.00249481	1.07013
728	-0.502438	0.843585	0.515812	0.893454	0.651417	0.859868	0.00131607	1.07057
729	-0.491634	0.834737	0.501019	0.888476	0.645786	0.861778	0.0459213	1.07182
730	-0.506191	0.832399	0.508064	0.889131	0.641094	0.860859	0.0292549	1.07761
731	-0.504776	0.826866	0.469559	0.896299	0.616913	0.858738	0.0555458	1.07477
732	-0.500317	0.826772	0.480824	0.897771	0.64156	0.857305	0.0247993	1.07759
733	-0.521683	0.825647	0.49773	0.902977	0.587566	0.850013	0.0311279	1.07407
734	-0.512299	0.819832	0.496319	0.909314	0.605408	0.855238	0.0372353	1.08156
735	-0.508305	0.824971	0.505238	0.911102	0.61245	0.851017	0.023613	1.07587
736	-0.488346	0.824301	0.482468	0.910845	0.59108	0.85198	0.0609512	1.07663
737	-0.473324	0.81571	0.503834	0.912623	0.580292	0.854079	0.0508499	1.07567
738	-0.478714	0.815128	0.485291	0.927582	0.586388	0.848268	0.0804405	1.08019
739	-0.468857	0.81821	0.513699	0.921611	0.568542	0.856958	0.0595398	1.06866
740	-0.47731	0.815533	0.525196	0.926854	0.553757	0.849772	0.0463943	1.07058
741	-0.509247	0.810467	0.516975	0.930056	0.536152	0.849893	0.0463905	1.06288
742	-0.474258	0.814948	0.522381	0.941083	0.522057	0.843459	0.0550804	1.06517
743	-0.479191	0.823081	0.540699	0.933874	0.523937	0.848982	0.0531998	1.06725
744	-0.453369	0.817765	0.51675	0.942118	0.526524	0.847197	0.0621223	1.06806
745	-0.463455	0.824071	0.506176	0.944511	0.526527	0.852441	0.051796	1.06293
746	-0.440922	0.827864	0.490452	0.945923	0.519707	0.866026	0.0529671	1.05803
747	-0.439518	0.833926	0.497253	0.944407	0.528393	0.864438	0.0111847	1.05473
748	-0.432709	0.832339	0.54211	0.954166	0.527695	0.865051	0.0292587	1.05849
749	-0.433414	0.831147	0.502419	0.952541	0.5345	0.867307	0.0595398	1.05092
750	-0.408989	0.833666	0.47002	0.95812	0.529816	0.867545	0.0564919	1.04231
751	-0.426601	0.841757	0.527073	0.957391	0.526989	0.873567	0.0370026	1.04767
752	-0.398422	0.836312	0.516277	0.95248	0.543655	0.86707	0.0423965	1.04783
753	-0.398899	0.841878	0.53318	0.960327	0.573711	0.866542	0.0318336	1.05133
754	-0.401474	0.837101	0.509705	0.958258	0.579819	0.872694	0.0386505	1.04193
755	-0.351936	0.839718	0.501957	0.964678	0.583569	0.874363	0.0717468	1.04012
756	-0.396309	0.837269	0.55196	0.95992	0.573246	0.877998	0.0487404	1.03398
757	-0.383392	0.845459	0.512287	0.966323	0.577942	0.879087	0.0696335	1.03872
758	-0.398659	0.84491	0.537403	0.961145	0.58733	0.879196	0.0736313	1.02881
759	-0.40007	0.846535	0.52121	0.967407	0.589211	0.898418	0.0647125	1.03034
760	-0.400772	0.851516	0.505245	0.967439	0.587097	0.896145	0.079731	1.0221
761	-0.383396	0.848357	0.541878	0.961965	0.590378	0.904414	0.0729256	1.02094
762	-0.39584	0.849793	0.534588	0.968276	0.610332	0.90428	0.0560188	1.0269
763	-0.379177	0.846196	0.530369	0.968919	0.619026	0.910669	0.0719872	1.02335
764	-0.39444	0.852687	0.542805	0.961916	0.630058	0.912447	0.0773888	1.01658
765	-0.381992	0.855058	0.546799	0.970061	0.636631	0.918227	0.0999222	1.02362
766	-0.387154	0.853984	0.537411	0.96191	0.635227	0.914432	0.111195	1.02106
767	-0.390907	0.858274	0.536469	0.956022	0.617146	0.920578	0.148758	1.02311
768	-0.373775	0.853225	0.530365	0.963071	0.639221	0.919861	0.123169	1.0219
769	-0.379642	0.858175	0.536942	0.958398	0.663635	0.918363	0.11824	1.00911
770	-0.390442	0.859891	0.534348	0.962641	0.651894	0.918622	0.132557	1.01088
771	-0.376827	0.863336	0.552673	0.951067	0.677956	0.919187	0.133499	1.00405
772	-0.380348	0.861169	0.568165	0.955356	0.676544	0.920521	0.135849	1.00594
773	-0.347954	0.863443	0.572857	0.963597	0.696972	0.922716	0.129276	0.999956
774	-0.367672	0.865812	0.578499	0.961723	0.674431	0.92577	0.116829	0.998695
775	-0.385513	0.863519	0.593758	0.959457	0.681011	0.928122	0.132088	1.00328
776	-0.379639	0.866052	0.572159	0.952629	0.67255	0.931053	0.0989838	0.99822
777	-0.393494	0.862723	0.563004	0.952502	0.672565	0.929288	0.131386	1.00384
778	-0.390205	0.858934	0.551029	0.95369	0.681007	0.929966	0.109318	0.999893
779	-0.357571	0.856974	0.534595	0.95742	0.692051	0.934867	0.105564	1.00193
780	-0.364616	0.859052	0.545628	0.953464	0.676544	0.937909	0.0975723	0.995716
781	-0.38504	0.858527	0.543045	0.949345	0.676311	0.929257	0.123402	1.00559
782	-0.365551	0.857453	0.512283	0.951834	0.690868	0.93175	0.116829	1.0015
783	-0.349358	0.854744	0.520733	0.949912	0.685703	0.92806	0.117302	0.999555
784	-0.363213	0.847732	0.52121	0.954154	0.714588	0.933138	0.157219	0.995555
785	-0.334324	0.850729	0.526611	0.955752	0.711288	0.926005	0.145935	0.990966
786	-0.342541	0.855541	0.53952	0.951367	0.720917	0.926663	0.124344	0.997546
787	-0.363907	0.850396	0.491161	0.955265	0.743225	0.927031	0.136784	0.990888
788	-0.351467	0.853227	0.474728	0.953167	0.759193	0.91387	0.157455	0.985648
789	-0.313667	0.847408	0.464157	0.952699	0.745342	0.917656	0.140778	0.981289
790	-0.338326	0.842319	0.465336	0.959773	0.752144	0.922204	0.158142	0.986708
791	-0.326351	0.841955	0.47707	0.959781	0.781021	0.920988	0.154861	0.976254
792	-0.330334	0.837032	0.43692	0.95121	0.75779	0.920414	0.137486	0.982136
793	-0.335495	0.839284	0.424244	0.951611	0.785717	0.913093	0.150871	0.978625
794	-0.319542	0.835896	0.443966	0.948338	0.766945	0.919847	0.172707	0.983721
795	-0.318127	0.837007	0.432465	0.948239	0.778206	0.930932	0.196186	0.973224
796	-0.316719	0.841287	0.450539	0.950602	0.785252	0.938748	0.187733	0.964351
797	-0.308037	0.835648	0.432468	0.957093	0.785721	0.940009	0.19149	0.964513
798	-0.298412	0.841098	0.439972	0.954152	0.801212	0.930631	0.204865	0.962016
799	-0.304043	0.843117	0.461098	0.95679	0.808022	0.938349	0.203232	0.957805
800	-0.283611	0.838268	0.431286	0.953186	0.802158	0.934332	0.209568	0.963528
801	-0.273045	0.845029	0.42635	0.951345	0.79887	0.93279	0.221775	0.959707
802	-0.266006	0.839463	0.431759	0.947659	0.789948	0.933554	0.213322	0.946793
803	-0.273285	0.838657	0.428234	0.94098	0.795349	0.932809	0.212856	0.950172
804	-0.244881	0.834264	0.457352	0.943971	0.803093	0.932844	0.247375	0.944125
805	-0.236191	0.829228	0.464859	0.946306	0.814365	0.927269	0.242207	0.940933
806	-0.229382	0.830057	0.443264	0.938712	0.824936	0.934499	0.243614	0.938435
807	-0.218811	0.836574	0.421661	0.931954	0.81929	0.930503	0.255821	0.934201
808	-0.229378	0.825512	0.412037	0.937819	0.831501	0.929148	0.232815	0.930167
809	-0.232201	0.828966	0.41626	0.940479	0.830566	0.932549	0.23774	0.928261
810	-0.242294	0.828649	0.415787	0.943031	0.840191	0.927835	0.242676	0.923448
811	-0.252861	0.828058	0.424007	0.936661	0.842777	0.921449	0.254177	0.919517
812	-0.264828	0.826601	0.414845	0.939827	0.821644	0.928544	0.216377	0.918846
813	-0.260845	0.824649	0.387856	0.936415	0.838078	0.923673	0.245022	0.915288
814	-0.21389	0.820429	0.394192	0.934428	0.85405	0.931223	0.216148	0.90396
815	-0.220932	0.832964	0.381275	0.933448	0.871647	0.924977	0.218719	0.914491
816	-0.206841	0.826948	0.362736	0.933726	0.851696	0.927497	0.212147	0.906721
817	-0.227501	0.834747	0.364136	0.932331	0.843483	0.922022	0.235161	0.899741
818	-0.220222	0.827045	0.381042	0.930653	0.846996	0.921502	0.213558	0.898708
819	-0.185944	0.832417	0.358036	0.929975	0.839722	0.916181	0.207455	0.88966
820	-0.198387	0.831023	0.372593	0.925962	0.865555	0.922565	0.232574	0.885176
821	-0.192757	0.831425	0.376583	0.926424	0.866486	0.924062	0.247135	0.882418
822	-0.185944	0.830979	0.369305	0.933309	0.852161	0.919991	0.245728	0.881911
823	-0.211067	0.840915	0.388794	0.935565	0.855915	0.916743	0.241966	0.886809
824	-0.206841	0.836867	0.35545	0.923836	0.858971	0.917109	0.238453	0.880087
825	-0.170685	0.834233	0.37141	0.92882	0.83667	0.909688	0.266388	0.879237
826	-0.194637	0.835342	0.359913	0.920851	0.856392	0.904139	0.283524	0.881311
827	-0.172325	0.839909	0.379402	0.927721	0.839485	0.901174	0.275078	0.876536
828	-0.181484	0.840009	0.384804	0.932501	0.840191	0.905251	0.27108	0.876888
829	-0.166458	0.845443	0.375881	0.922169	0.841362	0.900452	0.281418	0.87047
830	-0.171158	0.845178	0.371891	0.921304	0.827042	0.89891	0.313587	0.877612
831	-0.179604	0.839876	0.376106	0.92091	0.835266	0.895972	0.298553	0.875044
832	-0.185009	0.844746	0.395138	0.924683	0.825157	0.903751	0.31522	0.874433
833	-0.161053	0.837259	0.39114	0.927321	0.827042	0.906775	0.314289	0.875254
834	-0.160122	0.843434	0.381977	0.918821	0.837376	0.898623	0.293629	0.873181
835	-0.180782	0.843405	0.395363	0.928685	0.81601	0.90645	0.301842	0.875252
836	-0.160831	0.837617	0.396534	0.92439	0.817417	0.900577	0.283291	0.874142
837	-0.165993	0.840227	0.397713	0.925203	0.796989	0.904706	0.299496	0.874917
838	-0.171856	0.845303	0.392075	0.923588	0.787361	0.90152	0.332603	0.878632
839	-0.181953	0.840921	0.379162	0.921725	0.798401	0.908322	0.320389	0.876576
840	-0.182426	0.839511	0.401932	0.927903	0.801216	0.902081	0.335651	0.876276
841	-0.149315	0.832279	0.388561	0.928557	0.799095	0.901868	0.326496	0.870548
842	-0.176785	0.845354	0.409916	0.926659	0.762951	0.902931	0.341755	0.866914
843	-0.16951	0.842386	0.389496	0.930026	0.763412	0.895454	0.36031	0.864415
844	-0.187351	0.835742	0.382916	0.929974	0.785957	0.903055	0.348328	0.879446
845	-0.163643	0.83429	0.38879	0.934965	0.778675	0.907631	0.35091	0.880374
846	-0.177498	0.839577	0.406166	0.933916	0.758015	0.905167	0.338703	0.868854
847	-0.197212	0.830267	0.403816	0.92904	0.725143	0.915144	0.34668	0.873573
848	-0.16011	0.828915	0.396069	0.928744	0.755199	0.913349	0.362183	0.874697
849	-0.174438	0.824429	0.404758	0.926855	0.773045	0.914894	0.368515	0.870609
850	-0.200974	0.819122	0.399586	0.927121	0.771397	0.921759	0.322266	0.866799
851	-0.184776	0.822695	0.384098	0.921041	0.73407	0.923156	0.325089	0.860082
852	-0.1782	0.820936	0.335964	0.924318	0.764118	0.921755	0.313114	0.861163
853	-0.177025	0.824449	0.348644	0.919369	0.76952	0.931515	0.328846	0.865485
854	-0.201443	0.830673	0.352398	0.91989	0.778435	0.93302	0.327194	0.865278
855	-0.171856	0.824107	0.35968	0.91428	0.798393	0.933523	0.298317	0.858158
856	-0.179604	0.829803	0.351223	0.914855	0.797226	0.931952	0.30278	0.865425
857	-0.166698	0.830018	0.339024	0.919748	0.813892	0.928202	0.316628	0.867565
858	-0.202618	0.829124	0.339489	0.915017	0.809204	0.938633	0.291508	0.872444
859	-0.18219	0.828024	0.344883	0.918406	0.812721	0.942336	0.307941	0.875164
860	-0.213882	0.825009	0.339722	0.915577	0.811085	0.942425	0.324848	0.870819
861	-0.211544	0.822353	0.344883	0.913946	0.820702	0.938728	0.310062	0.87085
862	-0.202385	0.821826	0.35968	0.907059	0.799812	0.939372	0.294086	0.874193
863	-0.245113	0.816279	0.379166	0.910249	0.811783	0.937455	0.287994	0.880099
864	-0.199562	0.81945	0.34441	0.90668	0.792297	0.940848	0.311703	0.876261
865	-0.21553	0.823891	0.356857	0.906315	0.811077	0.935548	0.297611	0.873421
866	-0.216709	0.825052	0.427296	0.907015	0.804737	0.936795	0.305595	0.873012
867	-0.230083	0.815397	0.386444	0.910188	0.828922	0.942711	0.290806	0.879597
868	-0.227745	0.813112	0.405926	0.910418	0.791126	0.93962	0.302307	0.876836
869	-0.227734	0.812204	0.437153	0.915106	0.812256	0.933344	0.291275	0.881436
870	-0.238068	0.805805	0.427296	0.915633	0.803093	0.931143	0.304657	0.881616
871	-0.205902	0.81218	0.43082	0.913982	0.804031	0.932264	0.29409	0.882151
872	-0.215763	0.811054	0.41814	0.906245	0.810139	0.939036	0.2901	0.889377
873	-0.2052	0.809982	0.414379	0.910427	0.803566	0.93616	0.296909	0.895562
874	-0.201202	0.80697	0.408508	0.910027	0.819996	0.942271	0.301369	0.895711
875	-0.189468	0.802308	0.443024	0.913578	0.809204	0.939572	0.30043	0.913078
876	-0.199097	0.804102	0.448891	0.91023	0.796989	0.936263	0.326729	0.911025
877	-0.181957	0.807608	0.462044	0.916187	0.79229	0.938405	0.312874	0.910259
878	-0.193924	0.806037	0.443497	0.913274	0.796989	0.947181	0.314278	0.911943
879	-0.208721	0.800607	0.443966	0.920969	0.800755	0.947232	0.324612	0.912577
880	-0.204491	0.796911	0.431747	0.916109	0.798164	0.941684	0.319916	0.919558
881	-0.191811	0.801801	0.44138	0.914674	0.806152	0.950089	0.289631	0.928999
882	-0.19558	0.787918	0.432465	0.914623	0.806847	0.948373	0.311939	0.927561
883	-0.2113	0.794969	0.4604	0.920655	0.79018	0.956063	0.296906	0.929691
884	-0.224209	0.792417	0.474247	0.911398	0.779621	0.962022	0.283993	0.931732
885	-0.219284	0.789348	0.479187	0.916727	0.771629	0.957706	0.273899	0.932237
886	-0.255203	0.790118	0.466274	0.912648	0.790657	0.954939	0.280708	0.934839
887	-0.256847	0.796039	0.496559	0.911681	0.799339	0.950992	0.296906	0.933282
888	-0.287605	0.792008	0.479885	0.91501	0.791828	0.951425	0.263573	0.941389
889	-0.254509	0.788457	0.453354	0.914953	0.793945	0.949722	0.273895	0.943781
890	-0.273758	0.795096	0.456165	0.911902	0.816715	0.948102	0.257698	0.942253
891	-0.279625	0.790314	0.479187	0.910821	0.804497	0.94094	0.245483	0.95232
892	-0.2761	0.790003	0.493271	0.904735	0.826336	0.958826	0.252769	0.951004
893	-0.290897	0.791676	0.485523	0.910514	0.830334	0.956826	0.236336	0.946543
894	-0.287842	0.78701	0.489044	0.90683	0.802856	0.952119	0.234455	0.956696
895	-0.279152	0.787782	0.484814	0.906566	0.784779	0.94689	0.220367	0.958599
896	-0.29277	0.775318	0.463684	0.90383	0.804504	0.951588	0.221771	0.960644
897	-0.292301	0.780536	0.47472	0.899662	0.79887	0.95497	0.241032	0.96157
898	-0.277512	0.781482	0.459229	0.904566	0.780785	0.949256	0.234455	0.959557
899	-0.283844	0.7841	0.477303	0.902527	0.793701	0.950088	0.238216	0.959921
900	-0.271408	0.781444	0.446075	0.900922	0.774689	0.940583	0.214027	0.967106
901	-0.273987	0.780892	0.471905	0.900319	0.793701	0.943795	0.229057	0.972352
902	-0.280094	0.779467	0.46603	0.901069	0.802391	0.939105	0.218262	0.975724
903	-0.286663	0.772912	0.489277	0.903392	0.808968	0.941542	0.224125	0.976406
904	-0.274456	0.774212	0.508533	0.90366	0.790886	0.937738	0.243614	0.976814
905	-0.281738	0.771497	0.490925	0.904709	0.784077	0.935267	0.214729	0.979259
906	-0.262947	0.771907	0.505009	0.899519	0.80286	0.936965	0.206993	0.990824
907	-0.265301	0.767256	0.494911	0.895109	0.801918	0.93897	0.210739	0.985569
908	-0.252865	0.763995	0.509472	0.892183	0.818588	0.935488	0.228821	0.990755
909	-0.260372	0.763656	0.507595	0.892296	0.809196	0.935885	0.236099	0.986135
910	-0.252628	0.764328	0.509937	0.894657	0.809429	0.938312	0.249718	0.990804
911	-0.27211	0.771798	0.523563	0.891607	0.799107	0.938922	0.234219	0.997211
912	-0.260136	0.765538	0.529663	0.897927	0.814129	0.938445	0.228348	0.995412
913	-0.22797	0.770105	0.543751	0.898141	0.796055	0.945952	0.224831	0.995964
914	-0.216705	0.753763	0.553379	0.899406	0.806385	0.941341	0.247372	1.00221
915	-0.267178	0.751496	0.549385	0.903459	0.787361	0.9392	0.231873	1.00381
916	-0.264835	0.755731	0.556889	0.886432	0.823288	0.945494	0.222713	1.00614
917	-0.266247	0.748256	0.532719	0.890444	0.809433	0.944724	0.235157	1.00933
918	-0.304272	0.745135	0.538578	0.88812	0.791824	0.946324	0.278831	1.0134
919	-0.290897	0.747556	0.536938	0.88397	0.808971	0.952214	0.264271	1.01555
920	-0.29113	0.747904	0.549389	0.888846	0.786888	0.956113	0.282825	1.01002
921	-0.306389	0.754083	0.545864	0.882468	0.789005	0.950422	0.249474	1.01953
922	-0.294182	0.752142	0.530136	0.885584	0.816475	0.953289	0.248314	1.01855
923	-0.314835	0.751088	0.524731	0.886728	0.806618	0.963171	0.287285	1.02382
924	-0.310146	0.746819	0.544926	0.886552	0.784077	0.96335	0.268032	1.02305
925	-0.283848	0.748251	0.505478	0.878783	0.803562	0.958759	0.293148	1.0221
926	-0.315308	0.735693	0.503124	0.877849	0.798157	0.959915	0.286575	1.02077
927	-0.298168	0.743304	0.487637	0.880612	0.790653	0.958334	0.313572	1.01645
928	-0.31226	0.740604	0.479183	0.868576	0.800278	0.95742	0.291977	1.0219
929	-0.330101	0.732649	0.489285	0.869827	0.794647	0.957546	0.296902	1.0197
930	-0.312023	0.738439	0.499607	0.867999	0.806145	0.956887	0.300194	1.01673
931	-0.314606	0.739346	0.532242	0.868692	0.786896	0.964535	0.31522	1.02747
932	-0.352413	0.740401	0.530598	0.866342	0.805443	0.962794	0.31921	1.0282
933	-0.345131	0.730023	0.521683	0.870242	0.788303	0.957638	0.313347	1.02331
934	-0.363674	0.740731	0.516983	0.865056	0.786186	0.953618	0.329311	1.02264
935	-0.384804	0.743456	0.483871	0.868544	0.79464	0.963813	0.312168	1.0178
936	-0.374004	0.748009	0.51041	0.869476	0.783848	0.960031	0.341049	1.01769
937	-0.411568	0.74456	0.539059	0.870402	0.784077	0.961165	0.352081	1.01867
938	-0.385044	0.744844	0.517925	0.871912	0.768112	0.959295	0.34692	1.02266
939	-0.390671	0.743909	0.514168	0.871097	0.768349	0.953695	0.386368	1.02951
940	-0.40781	0.738817	0.531765	0.865065	0.759655	0.955771	0.366867	1.0219
941	-0.424961	0.738055	0.535294	0.872265	0.775158	0.953167	0.374851	1.02246
942	-0.43153	0.751821	0.548676	0.871144	0.757549	0.95886	0.370628	1.02493
943	-0.415096	0.738398	0.536697	0.870961	0.728672	0.95438	0.389645	1.02682
944	-0.423069	0.742959	0.545624	0.876613	0.743454	0.952909	0.389175	1.02608
945	-0.43153	0.742747	0.549618	0.873541	0.727497	0.954837	0.439182	1.02382
946	-0.427303	0.746401	0.543514	0.876646	0.729141	0.949879	0.408669	1.02791
947	-0.433407	0.739044	0.51746	0.878393	0.746746	0.949175	0.430264	1.03825
948	-0.447731	0.73889	0.52684	0.872244	0.745098	0.940846	0.445297	1.03343
949	-0.401241	0.750495	0.527546	0.875103	0.721153	0.949188	0.449985	1.03562
950	-0.417671	0.748127	0.520973	0.873972	0.718575	0.947312	0.439896	1.03722
951	-0.400772	0.741198	0.518158	0.879894	0.665043	0.942154	0.454216	1.04619
952	-0.395844	0.748688	0.509232	0.88467	0.695793	0.945293	0.452328	1.04015
953	-0.409924	0.740426	0.496784	0.885122	0.684063	0.943941	0.473701	1.03813
954	-0.446556	0.740113	0.493031	0.889586	0.679127	0.9374	0.487782	1.04114
955	-0.423775	0.747249	0.46909	0.891492	0.69392	0.939617	0.496944	1.04626
956	-0.443974	0.751297	0.466503	0.888303	0.706829	0.942204	0.534748	1.04782
957	-0.443031	0.755303	0.486691	0.88918	0.664574	0.930136	0.540848	1.05034
958	-0.415329	0.755597	0.480122	0.88719	0.640629	0.932895	0.522297	1.04208
959	-0.421665	0.760219	0.49374	0.89256	0.65918	0.934927	0.533562	1.04704
960	-0.420025	0.756469	0.485756	0.888253	0.652596	0.934518	0.511738	1.04557
961	-0.421432	0.772837	0.463688	0.90231	0.666447	0.934799	0.531925	1.05056
962	-0.38974	0.771178	0.528484	0.899561	0.645088	0.937134	0.522537	1.04557
963	-0.401482	0.770025	0.512287	0.904628	0.610577	0.930529	0.532627	1.05307
964	-0.399601	0.769398	0.539059	0.898769	0.603767	0.934945	0.523708	1.04882
965	-0.382919	0.774628	0.534119	0.898825	0.642265	0.943501	0.513382	1.04716
966	-0.392551	0.772183	0.535763	0.903545	0.608696	0.936439	0.532631	1.04433
967	-0.396542	0.770399	0.573803	0.903842	0.603294	0.942512	0.507973	1.04364
968	-0.379875	0.773878	0.564636	0.911022	0.638039	0.939865	0.529106	1.0436
969	-0.382225	0.779787	0.565109	0.915818	0.589676	0.946584	0.487556	1.03837
970	-0.412746	0.781863	0.540924	0.915082	0.612217	0.942113	0.52911	1.03184
971	-0.394436	0.784294	0.549385	0.911718	0.599068	0.951256	0.518772	1.02927
972	-0.394901	0.782485	0.547039	0.916247	0.605877	0.961634	0.507278	1.03584
973	-0.402653	0.781616	0.532242	0.916715	0.588734	0.957364	0.506805	1.02925
974	-0.386684	0.790263	0.527542	0.919108	0.603992	0.959607	0.524647	1.02761
975	-0.39373	0.791554	0.540222	0.923209	0.595551	0.958098	0.511269	1.03399
976	-0.395145	0.789389	0.497963	0.917397	0.615738	0.953825	0.520187	1.0239
977	-0.409462	0.791041	0.482704	0.917325	0.620434	0.959715	0.478168	1.02495
978	-0.395611	0.789093	0.476833	0.918955	0.606342	0.952699	0.499992	1.0225
979	-0.398899	0.794596	0.4874	0.909801	0.592026	0.95657	0.468765	1.01705
980	-0.399834	0.791871	0.465328	0.902233	0.60001	0.956089	0.489193	1.007
981	-0.402889	0.795101	0.442551	0.903904	0.587559	0.958077	0.489193	1.01045
982	-0.392792	0.789313	0.412506	0.901883	0.606579	0.955764	0.488258	1.00922
983	-0.399837	0.783265	0.389027	0.898566	0.606358	0.955282	0.483551	1.01227
984	-0.390205	0.782379	0.419315	0.904867	0.592499	0.950101	0.503746	1.00134
985	-0.399826	0.78066	0.398891	0.896158	0.5723	0.955053	0.480507	1.00821
986	-0.407349	0.780064	0.42448	0.89271	0.590382	0.951148	0.496243	1.00107
987	-0.390209	0.786298	0.397011	0.896069	0.59531	0.94921	0.498825	0.994253
988	-0.401474	0.788171	0.408051	0.894782	0.601654	0.937261	0.4683	1.00756
989	-0.359215	0.778202	0.386673	0.898778	0.58498	0.940332	0.473938	0.992732
990	-0.367203	0.781155	0.389027	0.90003	0.562908	0.945581	0.481922	0.990745
991	-0.371655	0.773697	0.377518	0.902745	0.583344	0.93492	0.46595	0.997351
992	-0.371658	0.77459	0.417202	0.896281	0.591557	0.930956	0.480972	0.987278
993	-0.420963	0.772754	0.397236	0.901781	0.5723	0.931973	0.461262	0.978567
994	-0.399601	0.771624	0.446785	0.897188	0.600712	0.930283	0.445988	0.969148
995	-0.407585	0.776023	0.431526	0.903254	0.597427	0.926539	0.432377	0.972681
996	-0.413448	0.777644	0.440681	0.908121	0.600006	0.93396	0.456558	0.972294
997	-0.429886	0.773862	0.440674	0.902025	0.588501	0.940912	0.442009	0.966825
998	-0.418617	0.774265	0.444672	0.907245	0.601418	0.920607	0.399738	0.965216
999	-0.424721	0.775748	0.438568	0.905732	0.575119	0.927247	0.41008	0.961718
1000	-0.408756	0.779124	0.401703	0.90281	0.605408	0.92661	0.412186	0.959407
1001	-0.418148	0.785	0.402168	0.898153	0.583809	0.929569	0.395988	0.957369
1002	-0.428951	0.787035	0.400761	0.905223	0.592491	0.923111	0.406788	0.95831
1003	-0.382225	0.783536	0.394661	0.905993	0.583332	0.925447	0.405846	0.961784
1004	-0.384338	0.782821	0.404285	0.902254	0.605873	0.924735	0.389645	0.957913
1005	-0.407108	0.779033	0.406635	0.910424	0.569492	0.925744	0.37439	0.953399
1006	-0.384338	0.777575	0.37236	0.904448	0.615974	0.916258	0.345978	0.953221
1007	-0.38105	0.783124	0.367889	0.916046	0.601658	0.915976	0.365463	0.941681
1008	-0.385509	0.783916	0.37587	0.912202	0.586155	0.9221	0.367813	0.939998
1009	-0.371895	0.785883	0.404049	0.915621	0.600475	0.920997	0.36335	0.941149
1010	-0.377998	0.780492	0.389263	0.916222	0.585686	0.924242	0.351612	0.940407
1011	-0.346535	0.784683	0.372593	0.914511	0.601646	0.915809	0.369926	0.935813
1012	-0.360863	0.789526	0.373299	0.915269	0.601177	0.90814	0.332359	0.93792
1013	-0.36438	0.78767	0.387852	0.917749	0.594849	0.913972	0.32296	0.93368
1014	-0.362499	0.792186	0.37611	0.924038	0.606117	0.908258	0.335178	0.935466
1015	-0.330334	0.794632	0.386444	0.921811	0.593201	0.914064	0.352077	0.934824
1016	-0.315777	0.795357	0.413208	0.922118	0.582867	0.913067	0.289394	0.927288
1017	-0.322594	0.795647	0.38081	0.919544	0.590614	0.911878	0.296906	0.926253
1018	-0.32235	0.79456	0.3801	0.933317	0.610809	0.908601	0.300667	0.930588
1019	-0.281033	0.79345	0.397476	0.928801	0.575584	0.917199	0.283756	0.937879
1020	-0.30592	0.797712	0.415787	0.930117	0.58709	0.910158	0.272957	0.935807
1021	-0.276337	0.798729	0.411793	0.935112	0.584038	0.907559	0.286106	0.934068
1022	-0.313198	0.804384	0.408035	0.931089	0.580051	0.910723	0.292686	0.930777
1023	-0.285259	0.804117	0.385975	0.938682	0.568073	0.907101	0.277187	0.932018
1024	-0.26437	0.800057	0.412502	0.939269	0.552116	0.906676	0.267563	0.926196
1025	-0.259434	0.801644	0.404293	0.938271	0.560562	0.903567	0.287281	0.932318
1026	-0.271179	0.805426	0.405468	0.943765	0.594376	0.901402	0.267792	0.926553
1027	-0.254501	0.806411	0.415787	0.944758	0.536148	0.903738	0.2901	0.929838
1028	-0.258972	0.805643	0.417667	0.946277	0.504681	0.903724	0.297611	0.935013
1029	-0.283386	0.804008	0.421661	0.943366	0.521828	0.893408	0.287514	0.930366
1030	-0.273754	0.805568	0.421425	0.93988	0.523705	0.893917	0.288456	0.928339
1031	-0.255676	0.808578	0.462986	0.949959	0.538494	0.895896	0.272022	0.934073
1032	-0.245346	0.81104	0.449596	0.939641	0.512901	0.897981	0.245728	0.9392
1033	-0.244637	0.812402	0.466499	0.946611	0.517834	0.893448	0.261452	0.943463
1034	-0.263191	0.817412	0.451481	0.947935	0.541782	0.895946	0.299728	0.938778
1035	-0.269058	0.811658	0.462982	0.95097	0.514313	0.889519	0.290096	0.940539
1036	-0.269287	0.805815	0.475433	0.946142	0.515488	0.894387	0.277184	0.941291
1037	-0.249107	0.805505	0.462284	0.953648	0.546242	0.894602	0.292923	0.947334
1038	-0.263187	0.804819	0.466965	0.955296	0.553989	0.897823	0.280472	0.946443
1039	-0.260372	0.807105	0.461105	0.953251	0.541546	0.881809	0.264511	0.955494
1040	-0.265541	0.807051	0.44772	0.937239	0.550465	0.895766	0.275543	0.952526
1041	-0.244873	0.805842	0.429642	0.941005	0.564789	0.891578	0.283298	0.949282
1042	-0.248867	0.807545	0.429176	0.947237	0.56855	0.895352	0.286804	0.950406
1043	-0.243706	0.809502	0.452885	0.944491	0.556805	0.895974	0.285404	0.944723
1044	-0.239475	0.808445	0.446316	0.943834	0.570194	0.887464	0.27108	0.946487
1045	-0.265068	0.810632	0.454762	0.932116	0.564091	0.88942	0.262161	0.951164
1046	-0.259438	0.811651	0.446316	0.927733	0.570427	0.892149	0.261692	0.955602
1047	-0.244873	0.810244	0.439266	0.926886	0.550476	0.887903	0.265446	0.959933
1048	-0.239006	0.808635	0.434578	0.924131	0.577229	0.887363	0.266151	0.962404
1049	-0.249573	0.809204	0.432224	0.919424	0.560566	0.87955	0.242207	0.964778
1050	-0.239235	0.809075	0.413212	0.926133	0.579578	0.877278	0.242672	0.964488
1051	-0.250511	0.808957	0.404518	0.919872	0.594837	0.880931	0.269203	0.964884
1052	-0.235016	0.808141	0.40593	0.928244	0.592731	0.883306	0.23938	0.969487
1053	-0.243938	0.806733	0.385498	0.921901	0.634529	0.886651	0.230698	0.963917
1054	-0.23267	0.802469	0.393482	0.919283	0.658234	0.879247	0.260517	0.963693
1055	-0.234077	0.803656	0.394196	0.923572	0.638283	0.88563	0.258636	0.961956
1056	-0.246277	0.807469	0.418137	0.916665	0.651421	0.888105	0.243622	0.968459
1057	-0.229843	0.804494	0.392548	0.919163	0.640625	0.886698	0.274132	0.967934
1058	-0.205666	0.79986	0.367664	0.908255	0.651894	0.887627	0.263802	0.978427
1059	-0.228672	0.798996	0.365551	0.907726	0.634525	0.894941	0.272018	0.972084
1060	-0.222336	0.797538	0.377998	0.911056	0.632404	0.895815	0.255821	0.967656
1061	-0.227505	0.799252	0.389023	0.911012	0.625832	0.899093	0.24691	0.967833
1062	-0.228676	0.799649	0.392078	0.908675	0.62772	0.89891	0.276485	0.969377
1063	-0.205429	0.792797	0.404984	0.910656	0.649784	0.889544	0.244312	0.967508
1064	-0.222813	0.800033	0.403114	0.906172	0.636875	0.89173	0.270615	0.970356
1065	-0.212006	0.793959	0.40358	0.905833	0.649078	0.892289	0.278595	0.972338
1066	-0.220455	0.792874	0.39114	0.898631	0.65683	0.894422	0.280708	0.967817
1067	-0.228436	0.784968	0.391842	0.901676	0.647194	0.888388	0.277664	0.974045
1068	-0.215057	0.785902	0.385731	0.901877	0.658707	0.899795	0.265675	0.975051
1069	-0.238068	0.788709	0.379398	0.89692	0.629593	0.889687	0.26075	0.980426
1070	-0.250973	0.79169	0.367432	0.896259	0.630768	0.893321	0.280476	0.981641
1071	-0.265537	0.79861	0.354984	0.90255	0.630291	0.899425	0.282112	0.975816
1072	-0.246525	0.792628	0.386208	0.90069	0.616913	0.894645	0.26474	0.981017
1073	-0.246284	0.795791	0.372349	0.91232	0.611511	0.892624	0.265682	0.98671
1074	-0.254734	0.792334	0.362503	0.911259	0.606815	0.897005	0.279533	0.981833
1075	-0.274696	0.789726	0.369305	0.914017	0.596722	0.905223	0.281643	0.979798
1076	-0.281273	0.788924	0.358974	0.922358	0.603996	0.907445	0.27343	0.978326
1077	-0.250042	0.794267	0.346531	0.912181	0.63921	0.905616	0.250187	0.974854
1078	-0.280094	0.789417	0.356155	0.9149	0.641094	0.902231	0.243843	0.976804
1079	-0.25568	0.790157	0.344887	0.919801	0.611279	0.902574	0.257469	0.973603
1080	-0.243698	0.782133	0.332676	0.924618	0.619968	0.903005	0.270618	0.984663
1081	-0.250042	0.786078	0.358036	0.924521	0.634987	0.902412	0.271317	0.985799
1082	-0.260841	0.786079	0.369068	0.920212	0.641331	0.898653	0.275539	0.980084
1083	-0.272823	0.779037	0.348404	0.917089	0.658466	0.905044	0.285172	0.980666
1084	-0.27047	0.78259	0.35733	0.916994	0.630299	0.901178	0.268269	0.977918
1085	-0.253799	0.769923	0.348175	0.919162	0.638748	0.902965	0.259346	0.970609
1086	-0.272579	0.779716	0.339252	0.919807	0.665272	0.897628	0.257465	0.973656
1087	-0.282677	0.781047	0.367893	0.916074	0.63969	0.897625	0.250423	0.971851
1088	-0.265999	0.777	0.340427	0.928426	0.658226	0.896604	0.251591	0.977955
1089	-0.271641	0.782367	0.342075	0.93086	0.65448	0.903376	0.23563	0.97209
1090	-0.288551	0.773523	0.340889	0.932455	0.610813	0.90664	0.23093	0.973111
1091	-0.243698	0.781442	0.363197	0.940809	0.624187	0.902967	0.231174	0.964965
1092	-0.25708	0.781566	0.362026	0.936597	0.619965	0.915089	0.217319	0.959795
1093	-0.250046	0.777403	0.389019	0.938797	0.635696	0.907004	0.215668	0.961443
1094	-0.282207	0.781467	0.3909	0.938433	0.654472	0.906336	0.217316	0.963044
1095	-0.24229	0.78002	0.40617	0.937707	0.651192	0.90725	0.169651	0.960611
1096	-0.215759	0.783905	0.41626	0.937198	0.631474	0.911597	0.199944	0.966388
1097	-0.208958	0.780171	0.414616	0.935943	0.641098	0.914578	0.199467	0.962548
1098	-0.22773	0.776943	0.425179	0.938937	0.638748	0.907751	0.186092	0.963548
1099	-0.240414	0.774716	0.418137	0.933767	0.664337	0.916787	0.199703	0.96107
1100	-0.219517	0.76634	0.420258	0.938252	0.671146	0.92112	0.177402	0.955205
1101	-0.236423	0.776547	0.42424	0.928218	0.658936	0.920842	0.172474	0.957129
1102	-0.24136	0.771103	0.428467	0.926563	0.664341	0.926511	0.173409	0.959436
1103	-0.232426	0.76847	0.423775	0.929597	0.673969	0.922891	0.164963	0.950232
1104	-0.22422	0.767421	0.427761	0.927028	0.683594	0.933103	0.157681	0.952597
1105	-0.224922	0.757778	0.424946	0.924728	0.680305	0.934088	0.130215	0.946816
1106	-0.245346	0.755416	0.429882	0.927203	0.674667	0.938256	0.12529	0.956987
1107	-0.250271	0.756948	0.436218	0.927682	0.685703	0.933764	0.144066	0.946806
1108	-0.274693	0.760012	0.441147	0.927938	0.692051	0.934915	0.117302	0.943912
1109	-0.277985	0.754276	0.461098	0.929065	0.686878	0.941178	0.135849	0.94958
1110	-0.286198	0.758116	0.457348	0.926974	0.691338	0.9403	0.133499	0.941474
1111	-0.28056	0.751352	0.465801	0.924233	0.685001	0.942902	0.13961	0.942249
1112	-0.267181	0.752103	0.454525	0.926423	0.715981	0.938248	0.0994568	0.941839
1113	-0.286903	0.750606	0.458527	0.925333	0.735477	0.932781	0.104622	0.944013
1114	-0.283382	0.751935	0.4827	0.925475	0.711994	0.933096	0.0769196	0.93831
1115	-0.294891	0.745236	0.478245	0.9301	0.713409	0.934026	0.0759773	0.935555
1116	-0.285736	0.746139	0.473785	0.936533	0.69791	0.937436	0.0888939	0.934278
1117	-0.290894	0.747119	0.503365	0.936408	0.726788	0.938065	0.0569649	0.928767
1118	-0.292305	0.744644	0.498203	0.934693	0.705891	0.933522	0.0452232	0.931713
1119	-0.280331	0.747123	0.508762	0.937054	0.680302	0.934269	0.0555496	0.930728
1120	-0.289253	0.743978	0.539047	0.93148	0.714584	0.932913	0.0618935	0.927673
1121	-0.312019	0.752466	0.535294	0.922738	0.68993	0.930763	0.0607185	0.924528
1122	-0.287842	0.750248	0.539284	0.927079	0.698853	0.93567	0.0609436	0.933432
1123	-0.27869	0.743753	0.546799	0.92169	0.707539	0.939907	0.0621262	0.932625
1124	-0.289959	0.744312	0.535763	0.933982	0.692039	0.939727	0.0670547	0.929949
1125	-0.288071	0.745599	0.530365	0.923887	0.691105	0.931583	0.0611877	0.932088
1126	-0.288784	0.742545	0.524967	0.92059	0.692272	0.940752	0.0609474	0.934923
1127	-0.295822	0.746596	0.534126	0.917512	0.664337	0.942588	0.0632973	0.935777
1128	-0.274223	0.747137	0.560886	0.920846	0.676548	0.944232	0.0604858	0.938974
1129	-0.25732	0.750274	0.544685	0.902985	0.698853	0.939514	0.058609	0.938644
1130	-0.258263	0.744436	0.522625	0.902523	0.70261	0.949059	0.0614243	0.942285
1131	-0.227737	0.75238	0.551498	0.91388	0.678192	0.942633	0.09758	0.939135
1132	-0.218811	0.755223	0.569569	0.905723	0.69791	0.945425	0.0785561	0.935822
1133	-0.235252	0.751427	0.541164	0.903714	0.693455	0.943402	0.0745735	0.937261
1134	-0.252384	0.751098	0.533886	0.901576	0.707535	0.951346	0.0656471	0.94061
1135	-0.273048	0.754906	0.543522	0.902736	0.739937	0.948894	0.0717468	0.932744
1136	-0.245583	0.751471	0.554783	0.884677	0.73642	0.951376	0.0616531	0.937753
1137	-0.247219	0.750779	0.534828	0.890079	0.74041	0.957267	0.0534363	0.931968
1138	-0.260841	0.747532	0.55267	0.889153	0.74041	0.962043	0.0740929	0.936613
1139	-0.247929	0.747719	0.528248	0.889972	0.751202	0.968965	0.0625954	0.936732
1140	-0.245346	0.744977	0.523792	0.881795	0.761303	0.968069	0.0301971	0.938962
1141	-0.234779	0.753481	0.517216	0.87755	0.757309	0.977494	0.0548401	0.941008
1142	-0.239708	0.746914	0.502888	0.876945	0.736183	0.971332	0.0323143	0.939192
1143	-0.252163	0.748086	0.51017	0.870036	0.76717	0.97158	0.0459213	0.938664
1144	-0.251682	0.753368	0.50172	0.874507	0.735947	0.978528	0.0421677	0.935522
1145	-0.267651	0.749251	0.519802	0.869302	0.740173	0.984312	0.0745621	0.9413
1146	-0.268822	0.750446	0.50243	0.866328	0.762943	0.981604	0.0731544	0.935538
1147	-0.281029	0.749006	0.530594	0.864828	0.774216	0.979138	0.0661163	0.930308
1148	-0.260132	0.746495	0.535999	0.864216	0.784073	0.979008	0.0705757	0.936456
1149	-0.261078	0.750233	0.542816	0.871709	0.781963	0.984676	0.0578918	0.936824
1150	-0.239471	0.749632	0.539051	0.869541	0.788776	0.979095	0.0823135	0.933886
1151	-0.247925	0.741133	0.508766	0.858091	0.779381	0.981339	0.0858383	0.930915
1152	-0.218575	0.742462	0.532009	0.86156	0.802158	0.986898	0.0938263	0.925154
1153	-0.221169	0.744412	0.544216	0.865427	0.807083	0.988366	0.0771523	0.927715
1154	-0.236885	0.743343	0.536469	0.868678	0.818825	0.994224	0.107204	0.935692
1155	-0.25074	0.739022	0.565582	0.863448	0.825394	1.00116	0.120579	0.929155
1156	-0.252148	0.746085	0.556431	0.861022	0.811073	1.00666	0.0851288	0.922268
1157	-0.239716	0.74642	0.548447	0.86147	0.804737	1.00255	0.090538	0.927477
1158	-0.223751	0.755537	0.527542	0.868235	0.854282	1.0033	0.10321	0.925556
1159	-0.22633	0.754506	0.543285	0.860284	0.855213	1.0067	0.0792618	0.925329
1160	-0.245346	0.753603	0.547501	0.853271	0.843006	1.01743	0.0818443	0.91154
1161	-0.245819	0.757924	0.534592	0.852451	0.874462	1.02197	0.105564	0.918866
1162	-0.244873	0.760296	0.537174	0.847202	0.872826	1.02284	0.113544	0.924656
1163	-0.253326	0.754588	0.562061	0.848725	0.875645	1.03056	0.120823	0.924681
1164	-0.242523	0.754662	0.561825	0.847779	0.877754	1.03441	0.0886574	0.909283
1165	-0.265541	0.762293	0.57333	0.851499	0.904984	1.02873	0.0785599	0.912234
1166	-0.248161	0.761954	0.563705	0.857579	0.901234	1.03883	0.0886536	0.907749
1167	-0.247925	0.760627	0.563465	0.853967	0.922367	1.04168	0.0816116	0.908103
1168	-0.265778	0.759	0.576851	0.849672	0.919548	1.04733	0.0548592	0.896226
1169	-0.238068	0.767817	0.604328	0.852393	0.919781	1.05419	0.0708084	0.903034
1170	-0.270699	0.767988	0.589054	0.857493	0.907578	1.05788	0.0771523	0.901676
1171	-0.267181	0.77229	0.628738	0.859411	0.915325	1.05847	0.104389	0.900478
1172	-0.26413	0.777673	0.620056	0.854917	0.915085	1.06531	0.0862999	0.901387
1173	-0.248165	0.76788	0.620762	0.851541	0.920948	1.06835	0.104385	0.894478
1174	-0.245575	0.77794	0.600323	0.852556	0.94091	1.06923	0.13702	0.89423
1175	-0.228203	0.775211	0.618881	0.849837	0.943958	1.07547	0.111198	0.895303
1176	-0.240421	0.773997	0.625679	0.853155	0.950775	1.07453	0.110493	0.889476
1177	-0.266708	0.769529	0.64447	0.854696	0.980122	1.0755	0.0740929	0.887597
1178	-0.220932	0.772074	0.633671	0.851729	0.981758	1.07353	0.0893555	0.890674
1179	-0.228451	0.770401	0.651985	0.846809	0.9874	1.07868	0.101566	0.87704
1180	-0.245583	0.774361	0.676868	0.848098	0.994915	1.074	0.105793	0.879266
1181	-0.241825	0.774854	0.705288	0.846737	0.988098	1.07492	0.110722	0.887852
1182	-0.262249	0.779187	0.713264	0.845705	0.968616	1.07436	0.0985184	0.877377
1183	-0.248398	0.778645	0.711147	0.844469	0.974247	1.06925	0.0877151	0.886681
1184	-0.214123	0.776729	0.734631	0.844623	0.968147	1.07525	0.0795021	0.876331
1185	-0.236191	0.780048	0.717945	0.845489	0.964859	1.0713	0.0809097	0.87715
1186	-0.241356	0.780489	0.712559	0.845374	0.949833	1.06917	0.101566	0.878991
1187	-0.234783	0.780898	0.718426	0.840397	0.964855	1.07256	0.0989914	0.882088
1188	-0.265537	0.777419	0.730877	0.831397	0.976601	1.06964	0.123165	0.877481
1189	-0.246525	0.774989	0.742615	0.832609	0.983173	1.07443	0.091938	0.878377
1190	-0.270695	0.773897	0.737217	0.832056	0.958755	1.07211	0.102039	0.878828
1191	-0.281273	0.778587	0.736511	0.841185	0.960159	1.0717	0.0928802	0.885171
1192	-0.27235	0.77848	0.738857	0.836455	0.96674	1.07069	0.100632	0.872041
1193	-0.2869	0.780353	0.764919	0.823849	0.957115	1.0775	0.105793	0.868033
1194	-0.293243	0.774313	0.757168	0.829728	0.927757	1.0752	0.0994606	0.874791
1195	-0.295589	0.780552	0.778534	0.815331	0.940678	1.07886	0.0647125	0.877275
1196	-0.288788	0.781483	0.784164	0.814369	0.940907	1.07136	0.0686989	0.873804
1197	-0.304508	0.784226	0.790974	0.814416	0.943016	1.073	0.0391159	0.868914
1198	-0.27	0.787278	0.790741	0.817206	0.923069	1.07099	0.0576706	0.872954
1199	-0.283386	0.78769	0.775478	0.813074	0.916027	1.06807	0.0250282	0.869872
1200	-0.295578	0.787508	0.834179	0.811439	0.913681	1.07017	0.0172768	0.867472
1201	-0.284554	0.779386	0.819614	0.805353	0.935043	1.06907	0.0273705	0.864775
1202	-0.365322	0.779706	0.816101	0.806537	0.941383	1.06819	0.00366211	0.855808
1203	-0.342312	0.774471	0.812344	0.812283	0.958755	1.06298	0.00953674	0.857307
1204	-0.348179	0.786618	0.820564	0.813541	0.985054	1.06281	0.022213	0.863735
1205	-0.338787	0.789042	0.80154	0.808465	0.978004	1.06209	0.012352	0.857606
1206	-0.363438	0.785455	0.811634	0.804751	0.999134	1.06537	0.000843048	0.855433
1207	-0.371666	0.793658	0.82901	0.800778	1.00126	1.06186	0.0233841	0.857971
1208	-0.345596	0.787395	0.834175	0.797414	0.985523	1.06449	0.00695038	0.857677
1209	-0.372135	0.792475	0.854126	0.798398	0.988106	1.05274	0.00554276	0.855321
1210	-0.381756	0.795681	0.857887	0.798946	0.994679	1.05979	0.00506973	0.854881
1211	-0.358513	0.799932	0.85883	0.800449	0.991623	1.05763	-0.00196838	0.851474
1212	-0.385986	0.790162	0.864693	0.7942	0.994915	1.05492	0.0193977	0.850952
1213	-0.383392	0.797271	0.849197	0.789678	1.0327	1.05619	0.0316086	0.851288
1214	-0.397015	0.803423	0.866341	0.788028	1.02191	1.05561	0.0271454	0.852576
1215	-0.36908	0.796118	0.865875	0.781374	1.01886	1.06434	0.0135231	0.850454
1216	-0.398891	0.799392	0.865639	0.782921	1.0245	1.05051	-0.00666809	0.852752
1217	-0.403122	0.800298	0.867283	0.77975	0.997963	1.04852	-0.00549316	0.849144
1218	-0.390907	0.803111	0.900616	0.783229	1.02684	1.05001	-0.0277977	0.848923
1219	-0.37941	0.793038	0.895691	0.779637	1.01134	1.04874	-0.0113602	0.843606
1220	-0.401009	0.79273	0.858589	0.780041	1.02989	1.03817	-0.00736618	0.84782
1221	-0.375183	0.793749	0.854134	0.773376	1.02309	1.04686	-0.0341339	0.849124
1222	-0.377769	0.79073	0.857418	0.778378	1.00853	1.04417	-0.031559	0.84891
1223	-0.414623	0.788917	0.870335	0.778808	1.02802	1.03833	-0.0414124	0.837976
1224	-0.399826	0.779331	0.87925	0.772502	1.02802	1.0404	-0.0313187	0.837263
1225	-0.423779	0.789789	0.843098	0.774198	1.02285	1.0408	-0.0543289	0.842902
1226	-0.431065	0.781767	0.846142	0.768232	0.994679	1.03314	-0.0320206	0.845095
1227	-0.413914	0.781443	0.866337	0.763908	1.00407	1.0404	-0.0284996	0.83904
1228	-0.444443	0.784039	0.844738	0.764825	1.02168	1.04667	-0.0231018	0.840514
1229	-0.436924	0.786206	0.865875	0.763736	0.991623	1.04587	-0.0324936	0.840257
1230	-0.445618	0.780571	0.853664	0.762626	1.01134	1.03854	-0.0233307	0.843869
1231	-0.428478	0.778438	0.84333	0.760727	1.02967	1.04947	-0.0381279	0.848442
1232	-0.420025	0.784005	0.856716	0.765761	1.01205	1.04891	-0.00408936	0.837115
1233	-0.439041	0.784144	0.831364	0.759721	1.02144	1.03376	-0.0186386	0.836245
1234	-0.401955	0.776146	0.824081	0.761751	1.00759	1.03126	0.00178909	0.841882
1235	-0.411331	0.782983	0.828304	0.7598	1.02121	1.03568	-0.0294456	0.838578
1236	-0.426365	0.779712	0.845215	0.760237	0.979656	1.03754	-0.0287399	0.839438
1237	-0.42683	0.783619	0.825489	0.755019	0.994205	1.035	-0.0299034	0.851983
1238	-0.416039	0.781439	0.781818	0.755108	0.975895	1.04647	-0.0151138	0.846779
1239	-0.437637	0.774643	0.810455	0.756433	0.983406	1.041	-0.0247421	0.841818
1240	-0.429649	0.775624	0.806942	0.750671	0.985291	1.04647	-0.0214577	0.841502
1241	-0.414623	0.77331	0.800362	0.750716	0.967442	1.04792	-0.0263939	0.847562
1242	-0.385284	0.772825	0.771027	0.755919	0.963219	1.05065	-0.0165253	0.853287
1243	-0.42144	0.769273	0.764439	0.750652	0.952888	1.04702	-0.0233383	0.847352
1244	-0.394436	0.762971	0.735569	0.742185	0.963688	1.05043	-0.0294418	0.845105
1245	-0.405701	0.764586	0.74543	0.74779	0.958515	1.05389	-0.0158234	0.836756
1246	-0.392792	0.765419	0.740967	0.745818	0.961342	1.04724	-0.00948334	0.846772
1247	-0.418846	0.765499	0.770309	0.744759	0.967442	1.04912	-0.0191078	0.839471
1248	-0.441624	0.760146	0.761868	0.747147	0.970966	1.05112	-0.0144081	0.845792
1249	-0.444435	0.763457	0.772427	0.749086	0.973785	1.05413	0.0175171	0.838034
1250	-0.460411	0.759917	0.729225	0.746637	0.934807	1.05046	0.0304337	0.844252
1251	-0.423782	0.762109	0.748016	0.746418	0.974014	1.05557	0.0417023	0.840499
1252	-0.435043	0.758354	0.721241	0.751603	0.956165	1.04651	0.0222092	0.839622
1253	-0.443031	0.754253	0.735806	0.753937	0.958755	1.06106	0.0485153	0.83482
1254	-0.418148	0.747789	0.728992	0.747367	0.970501	1.04451	0.0290222	0.830592
1255	-0.454067	0.752034	0.74284	0.754876	0.987164	1.05067	0.0151672	0.822134
1256	-0.409935	0.751738	0.741199	0.75179	0.988811	1.05667	0.0198555	0.819154
1257	-0.394196	0.754628	0.753178	0.753859	0.998672	1.05126	0.0031929	0.822919
1258	-0.404762	0.752329	0.740738	0.757985	1.00853	1.04875	0.0200996	0.824513
1259	-0.415802	0.752203	0.756458	0.756141	0.981529	1.05568	0.0529633	0.826891
1260	-0.414154	0.753915	0.753414	0.751933	0.994675	1.05975	0.0224495	0.821649
1261	-0.407585	0.759005	0.754585	0.751002	0.997028	1.05487	0.0269089	0.828199
1262	-0.405937	0.757982	0.754822	0.751204	0.953819	1.046	0.0168152	0.824533
1263	-0.424255	0.752221	0.741901	0.744829	0.975426	1.05723	0.0161057	0.832409
1264	-0.40617	0.748136	0.733448	0.753491	0.981998	1.06025	0.00788879	0.827443
1265	-0.407589	0.742662	0.727821	0.746009	0.975193	1.05637	0.0215034	0.817292
1266	-0.372131	0.750062	0.733223	0.745774	0.962986	1.05638	-0.0010376	0.821025
1267	-0.384804	0.74659	0.744251	0.7525	0.973785	1.06502	-0.0226402	0.812793
1268	-0.390205	0.740807	0.72876	0.745431	0.972366	1.06178	-0.0214539	0.821595
1269	-0.371902	0.748047	0.722183	0.756032	0.970032	1.06122	-0.0146523	0.823128
1270	-0.389977	0.746697	0.72406	0.745334	0.971436	1.06371	-0.0231018	0.818318
1271	-0.369781	0.739252	0.732979	0.74316	0.980358	1.06058	-0.035778	0.823663
1272	-0.388561	0.750822	0.726643	0.74547	0.982471	1.07183	-0.0238075	0.82217
1273	-0.358746	0.751084	0.740021	0.747796	0.956409	1.07377	-0.00173187	0.823252
1274	-0.341599	0.760298	0.728523	0.738096	0.948898	1.07156	-0.00502014	0.82508
1275	-0.355228	0.753646	0.727825	0.742887	0.94796	1.06703	0.0158653	0.82139
1276	-0.357574	0.748488	0.709736	0.750326	0.956402	1.07362	-0.0169945	0.825399
1277	-0.343246	0.750056	0.733459	0.746486	0.959698	1.06541	0.0200996	0.821549
1278	-0.351231	0.746949	0.75388	0.744254	0.959694	1.06304	0.0156441	0.819538
1279	-0.338787	0.744721	0.746365	0.750331	0.962509	1.0664	-0.00572205	0.830489
1280	-0.334324	0.743117	0.75787	0.750245	0.953114	1.06669	0.00178528	0.825984
1281	-0.302162	0.742279	0.732513	0.755195	0.957111	1.0623	0.000385284	0.82692
1282	-0.330807	0.739843	0.769611	0.752636	0.966969	1.06602	-0.0350723	0.827472
1283	-0.354992	0.744681	0.752232	0.758675	0.934338	1.0586	-0.00689697	0.819828
1284	-0.323299	0.744969	0.781349	0.755341	0.97237	1.05665	-0.00995255	0.82129
1285	-0.346775	0.744053	0.805065	0.75135	0.951241	1.05762	0.00154877	0.825192
1286	-0.350994	0.742682	0.785809	0.754017	0.943497	1.05207	-0.000789642	0.832089
1287	-0.360634	0.73626	0.77618	0.757396	0.966503	1.06757	0.00178909	0.829412
1288	-0.341599	0.737487	0.79356	0.761144	0.941383	1.06137	0.00155258	0.822965
1289	-0.337856	0.74131	0.788158	0.752584	0.952408	1.06923	0.0100021	0.820609
1290	-0.340195	0.740203	0.781349	0.7466	0.986927	1.06402	0.0250282	0.821476
1291	-0.37307	0.737904	0.796143	0.751876	0.982933	1.0744	0.0459213	0.831601
1292	-0.368137	0.731182	0.772194	0.748433	0.945377	1.07515	0.0637703	0.820079
1293	-0.357101	0.729404	0.769604	0.739242	0.95594	1.07372	0.0205688	0.828462
1294	-0.339958	0.733897	0.774303	0.744362	0.996555	1.07048	0.0562477	0.828836
1295	-0.345127	0.730234	0.795906	0.740294	0.959934	1.07492	0.0463943	0.840072
1296	-0.332455	0.723279	0.780411	0.746258	0.960876	1.08192	0.036293	0.839986
1297	-0.329399	0.724764	0.760685	0.73725	0.972366	1.07328	0.0503845	0.837603
1298	-0.333858	0.722747	0.750824	0.741287	0.965096	1.07104	0.0578995	0.83677
1299	-0.346298	0.726982	0.773132	0.7352	0.977768	1.08201	0.0708046	0.836426
1300	-0.334801	0.724852	0.763508	0.735727	0.974491	1.08251	0.0583725	0.833629
1301	-0.329163	0.729765	0.774536	0.743134	0.983871	1.08422	0.0917053	0.841713
1302	-0.339962	0.716921	0.767269	0.736507	1.00195	1.08902	0.0848961	0.846207
1303	-0.309685	0.715171	0.742844	0.748842	0.970257	1.09276	0.105091	0.849073
1304	-0.329632	0.713222	0.70903	0.743637	0.997257	1.08832	0.141956	0.848989
1305	-0.332451	0.710272	0.738384	0.736943	0.994911	1.08597	0.139839	0.849706
1306	-0.327995	0.716452	0.724293	0.741148	1.00712	1.08396	0.153919	0.860975
1307	-0.335739	0.711894	0.727352	0.738056	0.971909	1.0837	0.171532	0.857311
1308	-0.334328	0.719464	0.720539	0.741977	0.987396	1.08325	0.127151	0.857942
1309	-0.326576	0.717885	0.689552	0.736589	0.997025	1.0814	0.144295	0.863195
1310	-0.313908	0.712669	0.685318	0.731567	0.981529	1.08525	0.165428	0.862519
1311	-0.299347	0.71787	0.684151	0.729366	0.993744	1.08004	0.175766	0.862197
1312	-0.30991	0.71193	0.690022	0.732447	0.985283	1.08671	0.18961	0.863304
1313	-0.308964	0.711862	0.680397	0.733427	0.994209	1.08934	0.19173	0.873778
1314	-0.312496	0.710658	0.706455	0.735719	1.00523	1.08745	0.189613	0.875505
1315	-0.31649	0.713917	0.704105	0.722816	0.995853	1.08672	0.220833	0.875102
1316	-0.300987	0.710745	0.69519	0.730313	0.975426	1.09123	0.236336	0.873337
1317	-0.307091	0.707604	0.712799	0.736261	1.00008	1.08677	0.235867	0.873957
1318	-0.294411	0.703827	0.696121	0.729232	0.99773	1.08166	0.233521	0.879355
1319	-0.291363	0.69977	0.707157	0.731864	0.957584	1.08748	0.25042	0.878596
1320	-0.291832	0.699031	0.697536	0.727953	0.985291	1.08968	0.268269	0.876523
1321	-0.293709	0.707892	0.697536	0.72103	0.98341	1.08186	0.257694	0.883081
1322	-0.292538	0.701732	0.70129	0.724619	0.995613	1.07968	0.300198	0.886049
1323	-0.294647	0.707169	0.67453	0.727441	0.963688	1.08244	0.315224	0.893932
1324	-0.300514	0.700004	0.684853	0.724985	0.961571	1.09165	0.298313	0.888572
1325	-0.304043	0.69946	0.683685	0.720774	0.96674	1.0823	0.319214	0.88944
1326	-0.306618	0.696216	0.662312	0.721193	0.944202	1.08366	0.320858	0.885721
1327	-0.293003	0.701773	0.667011	0.728306	0.956165	1.0893	0.33823	0.897815
1328	-0.276802	0.702014	0.681335	0.725487	0.991386	1.08167	0.327431	0.903746
1329	-0.304985	0.705952	0.652454	0.719792	0.968147	1.09274	0.346676	0.909551
1330	-0.304745	0.701096	0.656208	0.729398	0.983402	1.09227	0.336815	0.909336
1331	-0.289486	0.700002	0.683212	0.726117	0.958054	1.09009	0.360062	0.903897
1332	-0.300987	0.698807	0.678509	0.722811	0.977772	1.09321	0.350441	0.90696
1333	-0.302635	0.703944	0.716076	0.723357	0.988102	1.10235	0.372044	0.916377
1334	-0.336208	0.692079	0.696125	0.727536	0.983871	1.108	0.37579	0.91736
1335	-0.302872	0.693177	0.679688	0.724987	0.99749	1.10514	0.40374	0.918075
1336	-0.304977	0.694317	0.635315	0.721864	1.0029	1.1121	0.40374	0.923562
1337	-0.326347	0.691381	0.638607	0.723701	1.00971	1.10911	0.416653	0.926731
1338	-0.322361	0.693026	0.626389	0.713203	1.01722	1.11642	0.415482	0.928315
1339	-0.34465	0.691292	0.642365	0.726396	1.00876	1.11623	0.427448	0.937577
1340	-0.32658	0.698842	0.659737	0.723384	1.01276	1.11357	0.44083	0.937886
1341	-0.333862	0.686195	0.637188	0.720109	1.00571	1.12196	0.447403	0.932126
1342	-0.328926	0.689835	0.628033	0.721286	1.00641	1.12538	0.453751	0.932694
1343	-0.356632	0.688684	0.648232	0.723718	0.989277	1.12546	0.485672	0.937749
1344	-0.352402	0.681247	0.643295	0.723675	1.00736	1.12525	0.500233	0.939382
1345	-0.342079	0.68875	0.685093	0.72119	1.02356	1.13968	0.461021	0.947785
1346	-0.375656	0.687969	0.647987	0.724916	1.04774	1.14199	0.474876	0.944906
1347	-0.394192	0.686492	0.660908	0.719989	1.0306	1.13903	0.470413	0.944595
1348	-0.374718	0.679676	0.635548	0.720501	1.0144	1.14305	0.501179	0.944421
1349	-0.368843	0.6857	0.615589	0.729278	1.03647	1.15396	0.505398	0.956637
1350	-0.371891	0.689593	0.616066	0.727195	1.01088	1.15067	0.492485	0.944627
1351	-0.40406	0.682576	0.600094	0.720631	1.03553	1.156	0.511261	0.951841
1352	-0.362968	0.686244	0.603382	0.723015	1.02708	1.15646	0.506569	0.960251
1353	-0.366493	0.676402	0.590942	0.721368	1.01933	1.16233	0.51033	0.955565
1354	-0.361332	0.677849	0.60643	0.721762	1.03387	1.16951	0.519478	0.959243
1355	-0.353344	0.67641	0.602448	0.725597	1.0212	1.16889	0.50798	0.946802
1356	-0.363674	0.671956	0.609959	0.718347	0.996082	1.1685	0.544136	0.949959
1357	-0.352402	0.672509	0.605732	0.718709	1.06065	1.16489	0.515724	0.952313
1358	-0.352402	0.680119	0.642124	0.72454	1.04961	1.16657	0.53075	0.961513
1359	-0.372356	0.681821	0.622631	0.724765	1.04539	1.17526	0.520657	0.958909
1360	-0.371189	0.68168	0.625687	0.727419	1.03975	1.17842	0.538971	0.961969
1361	-0.365318	0.681463	0.655273	0.728961	1.03576	1.17826	0.52512	0.961468
1362	-0.382225	0.681038	0.648232	0.737201	1.03201	1.16975	0.537563	0.966789
1363	-0.376591	0.689947	0.647755	0.738786	1.03013	1.17993	0.56691	0.969802
1364	-0.382927	0.687657	0.629917	0.730977	0.999138	1.17241	0.564804	0.971021
1365	-0.385986	0.682555	0.626862	0.731651	1.0043	1.16988	0.559631	0.961295
1366	-0.373772	0.683895	0.616299	0.735907	0.993507	1.16708	0.550938	0.968741
1367	-0.359447	0.685412	0.624275	0.736984	0.994438	1.16102	0.55611	0.970917
1368	-0.364143	0.687897	0.613247	0.741316	0.994675	1.16689	0.542728	0.971557
1369	-0.332684	0.67883	0.61911	0.734293	0.995621	1.16307	0.554001	0.960576
1370	-0.342075	0.686429	0.632732	0.735576	0.964859	1.16034	0.547653	0.970247
1371	-0.358517	0.686579	0.610664	0.736204	0.970726	1.16703	0.527466	0.973333
1372	-0.349586	0.687779	0.629681	0.748602	0.971901	1.16473	0.538506	0.968853
1373	-0.331741	0.672872	0.638599	0.738004	0.95335	1.16313	0.5439	0.964274
1374	-0.314369	0.677747	0.610428	0.739851	0.925415	1.15592	0.539673	0.962892
1375	-0.323296	0.677561	0.632263	0.736725	0.938557	1.15764	0.519478	0.96344
1376	-0.305218	0.676104	0.621227	0.745015	0.931278	1.15288	0.548134	0.963535
1377	-0.314377	0.671702	0.624981	0.738518	0.934338	1.15237	0.51572	0.966103
1378	-0.310856	0.67413	0.628033	0.739462	0.916969	1.14941	0.514088	0.962939
1379	-0.329624	0.67552	0.630383	0.744708	0.911797	1.15345	0.534981	0.956402
1380	-0.310616	0.679667	0.621223	0.7461	0.914143	1.15474	0.495071	0.958923
1381	-0.344425	0.67701	0.630379	0.754205	0.911808	1.14988	0.510563	0.959609
1382	-0.325409	0.68144	0.625454	0.750909	0.915558	1.15226	0.513145	0.959218
1383	-0.327049	0.684417	0.622406	0.754483	0.919319	1.15888	0.518776	0.958232
1384	-0.325405	0.685916	0.604084	0.753576	0.915085	1.14543	0.535919	0.95955
1385	-0.325871	0.684847	0.607609	0.749681	0.902409	1.15461	0.523232	0.962711
1386	-0.317661	0.690992	0.617939	0.759494	0.888783	1.15088	0.530048	0.957177
1387	-0.309448	0.687927	0.612301	0.757598	0.898415	1.15718	0.544128	0.957568
1388	-0.314846	0.688623	0.615597	0.751531	0.90358	1.15825	0.530277	0.965807
1389	-0.298874	0.694	0.61607	0.750094	0.874931	1.15331	0.550709	0.956358
1390	-0.306389	0.69054	0.584362	0.752436	0.899826	1.16947	0.528645	0.962761
1391	-0.319542	0.701645	0.599396	0.757432	0.882919	1.16705	0.52911	0.965729
1392	-0.321178	0.6908	0.559944	0.752385	0.885971	1.16477	0.517368	0.960491
1393	-0.316254	0.691432	0.565121	0.747863	0.891609	1.16309	0.517139	0.960279
1394	-0.302868	0.689621	0.569111	0.74654	0.872124	1.16911	0.522526	0.957488
1395	-0.304974	0.693293	0.568401	0.746212	0.866718	1.16496	0.504688	0.953784
1396	-0.322819	0.692746	0.579201	0.746869	0.864368	1.17051	0.510555	0.960449
1397	-0.3139	0.692901	0.577557	0.744806	0.864601	1.16492	0.521122	0.953208
1398	-0.295353	0.694944	0.578262	0.749065	0.839725	1.1687	0.476044	0.959545
1399	-0.295586	0.69753	0.572392	0.751558	0.850986	1.17209	0.521595	0.959656
1400	-0.298172	0.69624	0.570045	0.748928	0.836201	1.16116	0.527225	0.955861
1401	-0.322121	0.696359	0.583424	0.744326	0.845589	1.16353	0.502811	0.953149
1402	-0.300518	0.694451	0.582722	0.741257	0.828682	1.16878	0.507034	0.950027
1403	-0.293945	0.6948	0.578022	0.744093	0.828445	1.16518	0.491779	0.955872
1404	-0.317421	0.689583	0.574978	0.745314	0.823288	1.1592	0.505867	0.954033
1405	-0.315079	0.691482	0.586716	0.747307	0.83596	1.15769	0.481686	0.957372
1406	-0.334789	0.689338	0.591408	0.749744	0.83033	1.15573	0.48896	0.95557
1407	-0.320473	0.685452	0.58366	0.738421	0.811077	1.16079	0.464771	0.949703
1408	-0.304512	0.688493	0.567928	0.756784	0.797459	1.16481	0.461262	0.951099
1409	-0.296059	0.688045	0.566528	0.75084	0.811783	1.16531	0.454445	0.956241
1410	-0.293003	0.69225	0.538116	0.743818	0.791588	1.1621	0.464069	0.942431
1411	-0.256847	0.691216	0.554554	0.744321	0.836899	1.15482	0.446465	0.941844
1412	-0.252388	0.687184	0.561127	0.748297	0.824692	1.16663	0.430965	0.948605
1413	-0.273514	0.690009	0.587414	0.744826	0.790878	1.16378	0.459846	0.945271
1414	-0.264359	0.693317	0.570278	0.742046	0.765762	1.16566	0.461029	0.945816
1415	-0.283615	0.70046	0.573097	0.744173	0.789246	1.16583	0.426979	0.934788
1416	-0.267178	0.689406	0.590237	0.745251	0.796989	1.16649	0.422981	0.935414
1417	-0.255917	0.68867	0.601971	0.752143	0.796989	1.17101	0.427452	0.935057
1418	-0.277035	0.68923	0.620758	0.745247	0.780556	1.17829	0.409836	0.942314
1419	-0.240414	0.697499	0.608078	0.746185	0.781494	1.17302	0.410782	0.939772
1420	-0.240181	0.689743	0.605026	0.740346	0.767403	1.17076	0.419228	0.931278
1421	-0.240883	0.694435	0.609024	0.740249	0.76741	1.16756	0.418755	0.934062
1422	-0.23431	0.691833	0.59024	0.739656	0.73735	1.17016	0.420876	0.933871
1423	-0.249573	0.691834	0.603149	0.741054	0.751202	1.17917	0.440125	0.932264
1424	-0.244408	0.697347	0.614658	0.742784	0.754963	1.17834	0.409607	0.939856
1425	-0.255436	0.693942	0.624985	0.732346	0.747448	1.17713	0.42416	0.930788
1426	-0.259659	0.693614	0.602917	0.731828	0.724674	1.18534	0.420868	0.939859
1427	-0.278446	0.699262	0.61982	0.727505	0.735001	1.17698	0.437073	0.933669
1428	-0.277279	0.696863	0.5947	0.73401	0.707771	1.18815	0.412189	0.9243
1429	-0.299343	0.696264	0.612312	0.727993	0.693451	1.18372	0.411015	0.93175
1430	-0.281273	0.694952	0.583431	0.728675	0.688763	1.18125	0.40937	0.928847
1431	-0.281265	0.693687	0.601276	0.724384	0.677246	1.18452	0.419235	0.929972
1432	-0.250278	0.688045	0.564884	0.720407	0.670673	1.18382	0.409603	0.92113
1433	-0.252861	0.686976	0.57098	0.722682	0.678894	1.18745	0.430267	0.920952
1434	-0.267651	0.680667	0.573795	0.721298	0.68523	1.18425	0.437309	0.926191
1435	-0.275169	0.681725	0.56089	0.724384	0.701668	1.1815	0.405613	0.927376
1436	-0.24699	0.678566	0.580383	0.716271	0.666447	1.19085	0.411247	0.925074
1437	-0.276573	0.675072	0.563236	0.716362	0.676075	1.19162	0.404911	0.925202
1438	-0.264835	0.673448	0.574268	0.724559	0.681236	1.19841	0.423225	0.926623
1439	-0.234314	0.670094	0.589062	0.719956	0.661514	1.19516	0.419228	0.927714
1440	-0.239235	0.673813	0.563236	0.726214	0.673965	1.19984	0.406319	0.924346
1441	-0.232906	0.68055	0.565586	0.723379	0.654243	1.20235	0.395988	0.917837
1442	-0.226097	0.674906	0.580608	0.730043	0.640854	1.20734	0.403267	0.910701
1443	-0.211063	0.677019	0.569347	0.723452	0.6479	1.20555	0.400684	0.914077
1444	-0.240883	0.679259	0.549622	0.724418	0.669731	1.20472	0.402328	0.914331
1445	-0.209896	0.67273	0.550789	0.727773	0.683823	1.2193	0.412659	0.911032
1446	-0.225388	0.680324	0.533417	0.727391	0.68782	1.21692	0.378376	0.91346
1447	-0.223274	0.676652	0.539524	0.721509	0.694859	1.20975	0.371803	0.922841
1448	-0.243938	0.6764	0.516979	0.716446	0.682648	1.21149	0.362885	0.916107
1449	-0.215996	0.681229	0.534363	0.709875	0.653301	1.21409	0.361481	0.91581
1450	-0.255203	0.682772	0.519104	0.717667	0.679363	1.20829	0.376038	0.910123
1451	-0.267643	0.674188	0.527081	0.724492	0.665268	1.2103	0.379082	0.912696
1452	-0.263424	0.683262	0.541634	0.724158	0.680534	1.21439	0.358658	0.909185
1453	-0.275856	0.678225	0.515335	0.722153	0.686172	1.21629	0.346683	0.916444
1454	-0.267647	0.678822	0.463215	0.720697	0.660103	1.22347	0.352322	0.910395
1455	-0.251213	0.676647	0.457352	0.722527	0.676075	1.21412	0.355137	0.913948
1456	-0.254509	0.670441	0.451241	0.714666	0.68288	1.21923	0.354904	0.908486
1457	-0.241589	0.677938	0.451248	0.719673	0.67725	1.22504	0.328369	0.908489
1458	-0.24041	0.680695	0.458057	0.712859	0.693924	1.22151	0.290573	0.901159
1459	-0.218815	0.681348	0.464157	0.714106	0.694859	1.23118	0.306767	0.907297
1460	-0.215294	0.683522	0.450077	0.705087	0.685699	1.2193	0.313107	0.896412
1461	-0.206142	0.683228	0.426357	0.703238	0.665977	1.22066	0.309116	0.89752
1462	-0.19487	0.683316	0.459698	0.700534	0.692741	1.21567	0.312168	0.888381
1463	-0.194866	0.68444	0.424244	0.701368	0.685234	1.22007	0.284458	0.89348
1464	-0.194164	0.681796	0.440914	0.699197	0.691566	1.2112	0.3009	0.890548
1465	-0.185944	0.674723	0.427765	0.694662	0.692276	1.21512	0.273903	0.892927
1466	-0.191109	0.683089	0.408981	0.685207	0.704716	1.21367	0.268497	0.885903
1467	-0.186893	0.673403	0.383156	0.686769	0.696968	1.21189	0.288692	0.890015
1468	-0.173737	0.668856	0.362495	0.685356	0.718101	1.22142	0.265682	0.881965
1469	-0.185707	0.665356	0.394424	0.682734	0.73383	1.22242	0.255116	0.882282
1470	-0.207542	0.672105	0.385509	0.679816	0.749329	1.22643	0.254173	0.869694
1471	-0.183361	0.671956	0.362026	0.677136	0.763172	1.2131	0.247604	0.869991
1472	-0.162235	0.673977	0.349117	0.678438	0.755665	1.21165	0.241501	0.877974
1473	-0.193459	0.668925	0.357563	0.677393	0.767872	1.21206	0.232571	0.862396
1474	-0.189938	0.669946	0.354511	0.669723	0.784309	1.21068	0.223656	0.869331
1475	-0.18924	0.668952	0.361324	0.6745	0.762943	1.21472	0.229053	0.867702
1476	-0.188759	0.666489	0.360386	0.666998	0.79253	1.20284	0.220142	0.870824
1477	-0.175621	0.671084	0.361328	0.673379	0.797924	1.20026	0.211914	0.869119
1478	-0.178894	0.667654	0.395367	0.670176	0.832439	1.20668	0.186325	0.869151
1479	-0.194633	0.6724	0.397945	0.668594	0.839485	1.199	0.208862	0.868752
1480	-0.155426	0.667865	0.405228	0.670372	0.852398	1.2064	0.220608	0.865706
1481	-0.198856	0.668123	0.420727	0.670566	0.872593	1.20423	0.187263	0.872025
1482	-0.204735	0.668988	0.412975	0.677621	0.873764	1.19393	0.194069	0.866744
1483	-0.208954	0.665759	0.441616	0.682312	0.88855	1.20024	0.202522	0.873552
1484	-0.192753	0.663458	0.423779	0.681997	0.879162	1.19477	0.202763	0.867154
1485	-0.212242	0.662787	0.430347	0.676684	0.899586	1.1874	0.210037	0.875322
1486	-0.221161	0.668036	0.404285	0.670518	0.904045	1.19018	0.244556	0.868031
1487	-0.188522	0.664214	0.445141	0.671489	0.881977	1.18729	0.241737	0.872541
1488	-0.199333	0.66484	0.452885	0.677405	0.90358	1.18945	0.23563	0.87661
1489	-0.215061	0.664673	0.438564	0.672222	0.883858	1.18281	0.264515	0.873449
1490	-0.186188	0.667183	0.447956	0.681739	0.89653	1.19102	0.270618	0.872542
1491	-0.211769	0.667569	0.457813	0.680948	0.925423	1.18712	0.253712	0.879081
1492	-0.230316	0.667711	0.460636	0.686868	0.933632	1.1756	0.251591	0.879662
1493	-0.206139	0.666333	0.457821	0.679962	0.923538	1.17186	0.240326	0.876296
1494	-0.227966	0.669235	0.451721	0.679363	0.901695	1.17249	0.253475	0.884477
1495	-0.191811	0.668059	0.461582	0.682073	0.934334	1.17153	0.232338	0.876938
1496	-0.196266	0.664355	0.463222	0.688659	0.926361	1.16975	0.212387	0.874891
1497	-0.21788	0.655776	0.46204	0.687255	0.943028	1.16474	0.204872	0.871974
1498	-0.204491	0.650512	0.461803	0.685296	0.943958	1.16683	0.228821	0.876837
1499	-0.218109	0.660427	0.473545	0.69144	0.912979	1.16237	0.211685	0.876757
1500	-0.190872	0.657742	0.457108	0.680297	0.940441	1.16268	0.239861	0.87474
1501	-0.248631	0.662922	0.434341	0.680393	0.941147	1.16152	0.26075	0.874128
1502	-0.226562	0.658006	0.463451	0.674857	0.92635	1.16315	0.259815	0.868559
1503	-0.21365	0.667707	0.441849	0.678053	0.909924	1.16336	0.27578	0.877885
1504	-0.241825	0.665057	0.452419	0.674674	0.931751	1.16046	0.240562	0.873092
1505	-0.218349	0.659876	0.437153	0.675726	0.909214	1.15989	0.246895	0.87147
1506	-0.246521	0.659765	0.436684	0.672566	0.935043	1.16064	0.263577	0.877597
1507	-0.246521	0.662292	0.421429	0.673486	0.942322	1.16228	0.253941	0.881547
1508	-0.248398	0.664312	0.457344	0.676296	0.929405	1.16238	0.26498	0.891289
1509	-0.267181	0.663585	0.427063	0.670471	0.939735	1.1538	0.249245	0.88966
1510	-0.231487	0.660915	0.454529	0.663023	0.922596	1.15469	0.243141	0.884444
1511	-0.248161	0.667794	0.432934	0.664269	0.917667	1.14657	0.248077	0.883446
1512	-0.244408	0.668542	0.448433	0.663934	0.913918	1.1467	0.231636	0.873894
1513	-0.2505	0.669105	0.4496	0.664382	0.945133	1.14714	0.248543	0.880561
1514	-0.264599	0.671025	0.463451	0.671337	0.898651	1.15071	0.247368	0.879255
1515	-0.268826	0.677823	0.484814	0.676647	0.875168	1.15233	0.25864	0.872058
1516	-0.260136	0.676596	0.482704	0.682853	0.914154	1.14174	0.23798	0.866903
1517	-0.270702	0.681917	0.517681	0.681977	0.902874	1.15213	0.226234	0.870877
1518	-0.252621	0.676067	0.497261	0.676168	0.898888	1.14866	0.218258	0.867544
1519	-0.260838	0.677103	0.49374	0.685125	0.929878	1.14418	0.210983	0.868987
1520	-0.26413	0.679894	0.507122	0.681484	0.921661	1.13961	0.207462	0.872381
1521	-0.282681	0.685108	0.513222	0.678603	0.912033	1.13674	0.195484	0.870882
1522	-0.244869	0.68321	0.496323	0.686499	0.921665	1.1366	0.22131	0.864411
1523	-0.260845	0.685483	0.486938	0.679985	0.912964	1.1309	0.229523	0.85978
1524	-0.255905	0.684664	0.483643	0.677285	0.909454	1.12963	0.243141	0.863987
1525	-0.274456	0.679429	0.496555	0.685859	0.94091	1.13166	0.260517	0.865292
1526	-0.258728	0.679167	0.523087	0.68132	0.917908	1.13382	0.225769	0.861217
1527	-0.244873	0.673383	0.490921	0.689379	0.93293	1.13435	0.237034	0.866478
1528	-0.285019	0.669812	0.500549	0.680413	0.960865	1.13528	0.228119	0.863781
1529	-0.281265	0.672644	0.502663	0.690376	0.928936	1.14107	0.224586	0.862004
1530	-0.273045	0.674225	0.520035	0.686834	0.967445	1.14492	0.224827	0.859665
1531	-0.296299	0.673087	0.48505	0.675418	0.950539	1.14222	0.251129	0.854426
1532	-0.273987	0.671779	0.476597	0.683247	0.960396	1.14142	0.287289	0.866193
1533	-0.30991	0.666922	0.528259	0.680419	0.97683	1.15377	0.249954	0.855655
1534	-0.300518	0.671922	0.495148	0.68331	0.985523	1.15176	0.272724	0.851344
1535	-0.329399	0.671978	0.503365	0.688634	0.986225	1.15004	0.270382	0.860277
1536	-0.323769	0.67338	0.478714	0.686027	0.987865	1.16439	0.268734	0.855344
1537	-0.334324	0.675465	0.491154	0.684743	1.01909	1.15638	0.257698	0.846597
1538	-0.312019	0.67389	0.484112	0.694618	1.02425	1.1622	0.255356	0.85346
1539	-0.322594	0.673926	0.494679	0.685919	1.04328	1.15484	0.261459	0.857855
1540	-0.303337	0.675971	0.477303	0.684711	1.03951	1.15287	0.265923	0.854865
1541	-0.300049	0.674892	0.500313	0.677041	1.07121	1.15411	0.25629	0.858865
1542	-0.30381	0.687287	0.484352	0.677498	1.07427	1.15998	0.264278	0.858222
1543	-0.304508	0.672044	0.45993	0.679595	1.07051	1.15904	0.270374	0.852884
1544	-0.28643	0.669509	0.469791	0.670899	1.09281	1.15825	0.26944	0.849466
1545	-0.258026	0.665778	0.469795	0.678088	1.07027	1.16659	0.242676	0.848033
1546	-0.247929	0.672161	0.45829	0.667897	1.08648	1.16376	0.268269	0.85557
1547	-0.254738	0.666536	0.482704	0.667875	1.07779	1.1673	0.251831	0.84942
1548	-0.267651	0.665949	0.454529	0.660218	1.09727	1.1666	0.267555	0.851864
1549	-0.242764	0.671328	0.439503	0.665293	1.11043	1.16554	0.249954	0.847029
1550	-0.241821	0.665414	0.461102	0.659266	1.09774	1.16911	0.271793	0.838465
1551	-0.244408	0.674135	0.434338	0.649115	1.11113	1.17098	0.279537	0.848541
1552	-0.252865	0.674963	0.439274	0.648734	1.11676	1.16841	0.24197	0.839214
1553	-0.281979	0.67324	0.427994	0.645907	1.11066	1.17031	0.251835	0.835246
1554	-0.25708	0.670342	0.418839	0.640244	1.11676	1.16871	0.273197	0.834432
1555	-0.259193	0.673733	0.42189	0.638985	1.14024	1.17001	0.255348	0.836789
1556	-0.255211	0.67404	0.419552	0.63254	1.1217	1.17027	0.256996	0.827734
1557	-0.246517	0.680437	0.408047	0.626643	1.11207	1.17988	0.241493	0.824197
1558	-0.264366	0.679952	0.415325	0.622108	1.12428	1.17972	0.247135	0.823758
1559	-0.253567	0.683836	0.404987	0.622802	1.10808	1.17346	0.238682	0.825703
1560	-0.238541	0.688841	0.375408	0.622791	1.13695	1.16957	0.229294	0.81433
1561	-0.250038	0.681678	0.370472	0.622649	1.13484	1.16744	0.246902	0.82023
1562	-0.232666	0.681592	0.396542	0.622218	1.10337	1.1712	0.220604	0.824547
1563	-0.2444	0.689857	0.407337	0.611505	1.11888	1.16948	0.234226	0.824404
1564	-0.234081	0.685871	0.374706	0.612828	1.12217	1.17595	0.242908	0.825491
1565	-0.251678	0.6875	0.371887	0.60938	1.12216	1.16942	0.249954	0.817999
1566	-0.245819	0.689758	0.385975	0.613511	1.11676	1.1724	0.232811	0.819351
1567	-0.229149	0.698005	0.371418	0.60728	1.13296	1.17577	0.238914	0.82009
1568	-0.259434	0.696813	0.362503	0.601594	1.1116	1.17635	0.247364	0.822207
1569	-0.235954	0.69083	0.366489	0.592549	1.12146	1.17728	0.218254	0.815902
1570	-0.248169	0.68152	0.349823	0.598224	1.1501	1.18392	0.22554	0.820524
1571	-0.242764	0.691294	0.349823	0.599161	1.1231	1.18561	0.214973	0.825152
1572	-0.228447	0.687593	0.333851	0.600127	1.11324	1.18253	0.222015	0.82087
1573	-0.204494	0.693343	0.354752	0.591506	1.13109	1.17804	0.209568	0.820352
1574	-0.2174	0.694527	0.340897	0.579222	1.13719	1.1762	0.220367	0.814186
1575	-0.214821	0.703878	0.353573	0.584327	1.1616	1.18708	0.226936	0.810587
1576	-0.233372	0.689546	0.341599	0.591469	1.17287	1.18029	0.247131	0.809011
1577	-0.224918	0.69007	0.34465	0.57887	1.16865	1.16941	0.231403	0.808676
1578	-0.251682	0.688411	0.331032	0.57953	1.18345	1.17419	0.232349	0.807327
1579	-0.242764	0.692338	0.342072	0.587174	1.17076	1.16857	0.246902	0.803655
1580	-0.243004	0.692109	0.315536	0.583483	1.19518	1.16732	0.224831	0.807979
1581	-0.250748	0.705671	0.343475	0.587677	1.19353	1.16144	0.238216	0.806621
1582	-0.248169	0.70103	0.353809	0.583641	1.2034	1.16351	0.223194	0.807173
1583	-0.237366	0.700574	0.351933	0.584915	1.18744	1.16534	0.222481	0.80447
1584	-0.249096	0.703886	0.340191	0.591798	1.19917	1.16337	0.233757	0.805359
1585	-0.23901	0.701481	0.340664	0.590047	1.21866	1.16435	0.227882	0.808395
1586	-0.240177	0.706567	0.309677	0.584405	1.22781	1.1634	0.206516	0.803007
1587	-0.226562	0.712065	0.342545	0.587138	1.22101	1.16707	0.235867	0.805488
1588	-0.224216	0.708953	0.320709	0.589193	1.21185	1.15964	0.230465	0.807029
1589	-0.243935	0.703498	0.344887	0.590197	1.20481	1.17081	0.230465	0.802334
1590	-0.2761	0.711107	0.33667	0.590436	1.21607	1.17148	0.237511	0.800639
1591	-0.247452	0.714317	0.328457	0.593938	1.24026	1.17039	0.248074	0.801455
1592	-0.214584	0.710322	0.31953	0.594213	1.2203	1.17041	0.236568	0.81005
1593	-0.235485	0.708713	0.306858	0.591752	1.23158	1.16029	0.254414	0.810325
1594	-0.263191	0.713305	0.323292	0.589145	1.21632	1.16069	0.237511	0.803388
1595	-0.267883	0.711373	0.322109	0.592362	1.23158	1.16891	0.21661	0.80108
1596	-0.259193	0.71033	0.315311	0.58204	1.21091	1.16794	0.23774	0.80124
1597	-0.283852	0.711661	0.30991	0.576439	1.23955	1.16544	0.229523	0.800423
1598	-0.284084	0.708385	0.319771	0.577922	1.21748	1.17039	0.218491	0.797028
1599	-0.26812	0.703306	0.312958	0.585888	1.23064	1.16366	0.207695	0.791556
1600	-0.263428	0.703751	0.321884	0.580569	1.24683	1.17244	0.202759	0.787297
1601	-0.264832	0.698226	0.294174	0.577517	1.24918	1.174	0.211918	0.784624
1602	-0.284317	0.694878	0.294643	0.577885	1.23932	1.18203	0.21661	0.778245
1603	-0.278214	0.693756	0.324463	0.579427	1.2628	1.17734	0.198299	0.776213
1604	-0.286434	0.700546	0.316242	0.582317	1.24801	1.18054	0.195011	0.779258
1605	-0.304043	0.694933	0.323528	0.579313	1.25317	1.18227	0.218258	0.778921
1606	-0.278915	0.697975	0.343716	0.573423	1.27571	1.17816	0.172939	0.785164
1607	-0.266479	0.698978	0.342537	0.578296	1.26914	1.18347	0.190079	0.773441
1608	-0.295586	0.703325	0.325871	0.56607	1.28135	1.17697	0.198769	0.779716
1609	-0.300514	0.700593	0.323757	0.56666	1.30225	1.18241	0.172005	0.778724
1610	-0.304516	0.707289	0.319534	0.56245	1.30037	1.18068	0.184685	0.777116
1611	-0.30357	0.70381	0.316719	0.563792	1.29848	1.18276	0.182106	0.780674
1612	-0.30521	0.701786	0.323284	0.560969	1.29966	1.18936	0.164726	0.788986
1613	-0.312019	0.701936	0.327988	0.570887	1.28627	1.18761	0.173649	0.787239
1614	-0.322582	0.702636	0.330566	0.570603	1.29567	1.18547	0.168953	0.786253
1615	-0.319065	0.70643	0.329159	0.577257	1.31046	1.1899	0.161209	0.785581
1616	-0.298641	0.705903	0.331974	0.584002	1.31938	1.19428	0.143364	0.782269
1617	-0.320709	0.691323	0.345127	0.587457	1.28581	1.18943	0.163788	0.780985
1618	-0.322357	0.696444	0.327038	0.589326	1.2851	1.19296	0.125519	0.774715
1619	-0.317657	0.694213	0.314835	0.586123	1.31234	1.18706	0.150169	0.775778
1620	-0.307327	0.701994	0.337612	0.585508	1.32807	1.19074	0.149933	0.781226
1621	-0.289951	0.699186	0.334087	0.595678	1.31586	1.1914	0.143826	0.786635
1622	-0.329163	0.698247	0.353107	0.586845	1.33487	1.19445	0.167545	0.779821
1623	-0.312729	0.698897	0.341366	0.594153	1.3236	1.19287	0.163551	0.782506
1624	-0.30991	0.704172	0.345589	0.596174	1.34639	1.19154	0.144302	0.775263
1625	-0.339264	0.698964	0.355686	0.599065	1.32642	1.18674	0.156509	0.777473
1626	-0.341839	0.695759	0.380341	0.601321	1.34169	1.18595	0.129745	0.789283
1627	-0.341606	0.703237	0.387619	0.597209	1.34662	1.18214	0.146645	0.785681
1628	-0.396786	0.71114	0.372353	0.601657	1.33559	1.18568	0.135136	0.774313
1629	-0.352879	0.697538	0.363667	0.606317	1.33394	1.17568	0.142189	0.780953
1630	-0.359917	0.699274	0.382217	0.596785	1.3222	1.1819	0.172943	0.780787
1631	-0.327053	0.700789	0.371891	0.598309	1.32713	1.17128	0.170837	0.787971
1632	-0.359684	0.700872	0.37611	0.611016	1.32431	1.17686	0.189381	0.778223
1633	-0.360149	0.697829	0.385036	0.610997	1.32877	1.17566	0.162613	0.779385
1634	-0.369541	0.698749	0.353577	0.611961	1.28979	1.17108	0.147591	0.77901
1635	-0.376125	0.703145	0.375179	0.600145	1.29379	1.16448	0.165199	0.777072
1636	-0.389267	0.697908	0.393017	0.610603	1.2952	1.17621	0.135853	0.768803
1637	-0.411575	0.697636	0.402172	0.608754	1.29613	1.16786	0.138432	0.768957
1638	-0.393494	0.700204	0.39349	0.609533	1.29825	1.1674	0.138664	0.766272
1639	-0.429653	0.6993	0.416027	0.606827	1.30083	1.17455	0.136784	0.767353
1640	-0.450779	0.700909	0.401699	0.605816	1.29966	1.17286	0.121296	0.765513
1641	-0.451958	0.693311	0.398655	0.611287	1.27806	1.16338	0.155098	0.762427
1642	-0.456646	0.700262	0.397007	0.612746	1.27571	1.1641	0.147118	0.758158
1643	-0.447731	0.702022	0.392307	0.608214	1.28017	1.16211	0.127872	0.757734
1644	-0.462048	0.698793	0.387611	0.604554	1.26093	1.16208	0.14547	0.758381
1645	-0.450077	0.698026	0.405697	0.602656	1.27055	1.15119	0.150871	0.75595
1646	-0.465569	0.697137	0.402637	0.604362	1.27524	1.1601	0.127865	0.761133
1647	-0.443497	0.698073	0.384327	0.603214	1.24894	1.15519	0.118004	0.756459
1648	-0.449608	0.697169	0.401932	0.604768	1.2466	1.15809	0.115662	0.751427
1649	-0.4813	0.704242	0.406391	0.594943	1.2527	1.16283	0.0928879	0.751135
1650	-0.476841	0.702375	0.386444	0.595147	1.24449	1.16851	0.0935898	0.748741
1651	-0.486462	0.693409	0.397953	0.593048	1.24284	1.17214	0.0926514	0.748898
1652	-0.463226	0.695098	0.384335	0.596989	1.25599	1.15791	0.102512	0.742907
1653	-0.47261	0.696052	0.398891	0.600733	1.24495	1.16011	0.0804367	0.746722
1654	-0.468628	0.703595	0.375412	0.60362	1.25012	1.16528	0.0959358	0.743897
1655	-0.460171	0.696553	0.35733	0.596628	1.22241	1.16239	0.0832672	0.750255
1656	-0.46064	0.689747	0.368374	0.602145	1.2095	1.16386	0.0795021	0.744682
1657	-0.505714	0.69539	0.356625	0.603591	1.22477	1.16099	0.108147	0.746865
1658	-0.495628	0.699574	0.365547	0.604585	1.25716	1.15768	0.102047	0.745665
1659	-0.506893	0.692318	0.377754	0.608064	1.23298	1.15774	0.10157	0.74795
1660	-0.483414	0.688868	0.38715	0.608316	1.23064	1.15436	0.0903015	0.748298
1661	-0.486462	0.687807	0.390198	0.606997	1.21749	1.15359	0.125992	0.744225
1662	-0.469559	0.688974	0.376816	0.60158	1.2621	1.14992	0.117531	0.750251
1663	-0.48811	0.683655	0.414154	0.598342	1.25575	1.1522	0.11237	0.746405
1664	-0.485531	0.685694	0.402412	0.595332	1.2534	1.15597	0.128098	0.744398
1665	-0.478249	0.687789	0.400764	0.598254	1.24824	1.15673	0.117298	0.73831
1666	-0.490929	0.681605	0.405933	0.595897	1.24308	1.1547	0.111427	0.745508
1667	-0.475662	0.679846	0.38644	0.601988	1.24543	1.15998	0.0799751	0.744245
1668	-0.499386	0.686021	0.405228	0.600799	1.25107	1.15216	0.0602455	0.743333
1669	-0.499371	0.690652	0.390911	0.594113	1.24237	1.15333	0.0597763	0.746423
1670	-0.509472	0.686828	0.361317	0.593804	1.25317	1.1509	0.0799637	0.746378
1671	-0.501732	0.682951	0.348648	0.593844	1.24918	1.15244	0.0529747	0.743016
1672	-0.506191	0.681524	0.355923	0.600606	1.2534	1.14916	0.0438156	0.736833
1673	-0.507603	0.67784	0.390202	0.601139	1.26514	1.14975	0.0318375	0.739467
1674	-0.514877	0.67931	0.368835	0.602877	1.26515	1.14097	0.0463943	0.733591
1675	-0.515816	0.670656	0.377052	0.60575	1.27054	1.1449	0.0445175	0.730797
1676	-0.497501	0.673272	0.370007	0.610263	1.2689	1.14527	0.0262108	0.729081
1677	-0.538597	0.673422	0.335499	0.601705	1.26891	1.14637	0.0341835	0.729049
1678	-0.522617	0.671373	0.357334	0.596352	1.28768	1.13724	0.048275	0.734628
1679	-0.565121	0.660692	0.352875	0.592091	1.30999	1.14105	0.0372353	0.73895
1680	-0.571693	0.66653	0.339954	0.590214	1.3046	1.14273	0.0581284	0.727711
1681	-0.559959	0.671957	0.35944	0.590871	1.30952	1.15116	0.0360641	0.729644
1682	-0.539528	0.672397	0.334324	0.593654	1.32384	1.1477	0.0290222	0.730397
1683	-0.577095	0.670357	0.360149	0.592828	1.30013	1.15486	0.0600166	0.731519
1684	-0.590477	0.67077	0.354744	0.581415	1.33793	1.15088	0.070816	0.726663
1685	-0.596111	0.670546	0.340427	0.585678	1.32338	1.15272	0.0578995	0.730715
1686	-0.610439	0.679987	0.357803	0.586119	1.30272	1.1591	0.0506172	0.727288
1687	-0.620762	0.669312	0.357101	0.584864	1.29872	1.15175	0.0322952	0.730168
1688	-0.60902	0.672991	0.353104	0.578365	1.30904	1.15414	0.0330162	0.72245
1689	-0.612545	0.675504	0.352638	0.575144	1.35366	1.16016	0.0428772	0.729929
1690	-0.636028	0.676018	0.352871	0.582088	1.33183	1.15397	0.0515633	0.724755
1691	-0.650345	0.677814	0.318592	0.582167	1.32783	1.1508	0.0309067	0.716873
1692	-0.648472	0.675236	0.347469	0.577012	1.31914	1.15901	0.018692	0.73002
1693	-0.675941	0.671435	0.332203	0.579614	1.34333	1.16309	0.0510941	0.726388
1694	-0.690258	0.674124	0.322586	0.572791	1.33559	1.16491	0.0388832	0.728727
1695	-0.686264	0.671927	0.335033	0.582036	1.33746	1.16725	0.00601196	0.722817
1696	-0.692135	0.665278	0.331032	0.576691	1.33604	1.16981	0.0217438	0.722717
1697	-0.677345	0.668611	0.318821	0.576055	1.31891	1.17394	0.0294952	0.72123
1698	-0.670773	0.663718	0.317886	0.581696	1.32337	1.1669	0.0233955	0.719954
1699	-0.691429	0.664442	0.300751	0.577034	1.32454	1.17544	0.00930023	0.717804
1700	-0.688381	0.663338	0.302624	0.577937	1.32126	1.17823	0.0257339	0.722615
1701	-0.689083	0.660694	0.296284	0.582204	1.29379	1.16631	0.00483704	0.720355
1702	-0.681339	0.664205	0.307323	0.571331	1.29167	1.17549	0.0128212	0.722457
1703	-0.661613	0.658351	0.301922	0.584157	1.28768	1.1735	0.0128212	0.723272
1704	-0.674057	0.657691	0.304031	0.579768	1.29332	1.17867	0.0238571	0.715358
1705	-0.662552	0.659154	0.298866	0.582772	1.28065	1.17758	0.037941	0.717852
1706	-0.68885	0.659291	0.289478	0.590139	1.27618	1.17573	0.0471039	0.713853
1707	-0.646358	0.656074	0.291122	0.586966	1.29637	1.17422	0.0316048	0.713346
1708	-0.690731	0.660177	0.286663	0.588472	1.31539	1.17885	0.044281	0.711691
1709	-0.663727	0.650653	0.303326	0.581899	1.2905	1.17602	0.0562515	0.704734
1710	-0.656921	0.648336	0.3139	0.585869	1.32103	1.178	0.0520287	0.702962
1711	-0.652702	0.654838	0.322823	0.580117	1.29496	1.1773	0.0358315	0.700109
1712	-0.6703	0.654097	0.308262	0.591777	1.30999	1.17244	0.0346527	0.705529
1713	-0.678524	0.653837	0.335964	0.585858	1.29051	1.16415	0.0358315	0.701765
1714	-0.653866	0.654464	0.321877	0.587143	1.27806	1.16479	0.0412331	0.699125
1715	-0.661388	0.658769	0.329865	0.585831	1.27079	1.17285	0.0379372	0.699538
1716	-0.67289	0.655305	0.322117	0.581028	1.27172	1.17126	0.0574265	0.698352
1717	-0.641422	0.650875	0.377052	0.586904	1.27148	1.1683	0.067997	0.694172
1718	-0.648472	0.644144	0.371647	0.586361	1.28792	1.16858	0.0881882	0.696195
1719	-0.636257	0.648529	0.377762	0.590343	1.28394	1.15819	0.0658836	0.685305
1720	-0.644005	0.631521	0.388561	0.594646	1.26726	1.16555	0.0628357	0.689065
1721	-0.635082	0.632468	0.396072	0.592318	1.26467	1.15969	0.0689354	0.685018
1722	-0.646584	0.625748	0.42448	0.593833	1.27383	1.16318	0.070816	0.689928
1723	-0.675938	0.626755	0.399357	0.592001	1.27431	1.16617	0.0947533	0.682782
1724	-0.656685	0.624688	0.432232	0.591726	1.26421	1.15967	0.10767	0.685661
1725	-0.654808	0.631451	0.3895	0.591597	1.28487	1.1639	0.100636	0.68541
1726	-0.647995	0.629411	0.413448	0.589958	1.25623	1.16553	0.0846596	0.686771
1727	-0.636498	0.62099	0.396305	0.586046	1.2513	1.15528	0.073391	0.685369
1728	-0.634151	0.618599	0.378223	0.587171	1.24472	1.15531	0.0743294	0.691571
1729	-0.613716	0.619407	0.387146	0.587155	1.22946	1.15809	0.083725	0.693358
1730	-0.589062	0.615861	0.397949	0.589881	1.2689	1.15655	0.0818481	0.687943
1731	-0.598457	0.613808	0.381512	0.591473	1.24824	1.16372	0.0999298	0.699473
1732	-0.628513	0.612938	0.388321	0.588148	1.23932	1.15122	0.100632	0.695004
1733	-0.623814	0.614435	0.405941	0.591008	1.25717	1.1612	0.101566	0.693631
1734	-0.607613	0.610532	0.398655	0.593938	1.24049	1.16068	0.0832596	0.692221
1735	-0.625225	0.610007	0.372593	0.595548	1.23557	1.15033	0.108383	0.699616
1736	-0.60598	0.610041	0.361794	0.588446	1.24519	1.15456	0.112843	0.702268
1737	-0.580383	0.612438	0.393955	0.582125	1.24659	1.14918	0.134911	0.704347
1738	-0.61607	0.615854	0.355453	0.586969	1.24871	1.1492	0.124817	0.706258
1739	-0.608791	0.607868	0.386909	0.584663	1.26937	1.15248	0.136559	0.707244
1740	-0.608788	0.608613	0.382217	0.578462	1.27101	1.15454	0.136314	0.707967
1741	-0.595642	0.611904	0.366024	0.583155	1.2628	1.15637	0.151814	0.713221
1742	-0.569115	0.619683	0.373299	0.577914	1.26304	1.15851	0.155094	0.713753
1743	-0.559483	0.618126	0.396301	0.573401	1.25505	1.15745	0.145004	0.71363
1744	-0.553143	0.619248	0.398415	0.565789	1.26726	1.15545	0.129978	0.715931
1745	-0.570988	0.619662	0.42448	0.570549	1.28346	1.15691	0.14782	0.717241
1746	-0.547981	0.618383	0.387154	0.570154	1.29755	1.14703	0.141014	0.721508
1747	-0.555492	0.611295	0.394897	0.5615	1.27618	1.14942	0.164021	0.726349
1748	-0.563946	0.620199	0.388081	0.559384	1.28675	1.14799	0.139839	0.720875
1749	-0.564651	0.611199	0.36179	0.560457	1.29731	1.14173	0.152283	0.731826
1750	-0.56535	0.617023	0.39584	0.555185	1.30764	1.1479	0.165668	0.728819
1751	-0.557602	0.616957	0.376583	0.563126	1.3074	1.14727	0.173645	0.732113
1752	-0.564182	0.621836	0.365788	0.564927	1.33206	1.13928	0.142185	0.731672
1753	-0.553143	0.623804	0.351459	0.565671	1.3337	1.13644	0.136318	0.7317
1754	-0.569817	0.613699	0.370949	0.557256	1.33746	1.13422	0.168484	0.738637
1755	-0.527084	0.619215	0.359676	0.55532	1.34474	1.1377	0.162617	0.735078
1756	-0.527081	0.619244	0.352863	0.561115	1.35249	1.13146	0.172939	0.741474
1757	-0.536716	0.616882	0.350288	0.55396	1.34498	1.13095	0.161903	0.741578
1758	-0.503136	0.615936	0.335732	0.55403	1.36023	1.12541	0.183277	0.748212
1759	-0.511353	0.613231	0.297466	0.556924	1.37103	1.13459	0.186096	0.742727
1760	-0.489281	0.60855	0.305214	0.556738	1.36352	1.12906	0.180225	0.74296
1761	-0.458996	0.610763	0.314137	0.553028	1.37386	1.12831	0.194786	0.745094
1762	-0.446548	0.609703	0.292763	0.553625	1.37456	1.13356	0.196426	0.741602
1763	-0.462284	0.608331	0.309669	0.547096	1.37385	1.13041	0.175995	0.749295
1764	-0.449375	0.614505	0.289234	0.559406	1.35014	1.13635	0.191494	0.742419
1765	-0.451958	0.608342	0.299343	0.555815	1.36939	1.12889	0.204166	0.745156
1766	-0.4165	0.605916	0.258251	0.55605	1.3337	1.12819	0.19384	0.747028
1767	-0.393497	0.608556	0.2714	0.561403	1.34779	1.12858	0.211212	0.743348
1768	-0.376587	0.607055	0.288071	0.557777	1.33487	1.1263	0.216614	0.749102
1769	-0.389496	0.606531	0.272102	0.554748	1.34638	1.13131	0.215912	0.744301
1770	-0.387386	0.603944	0.26553	0.554259	1.34779	1.12485	0.206051	0.747891
1771	-0.371189	0.603476	0.249096	0.55116	1.36	1.13702	0.231163	0.752204
1772	-0.373295	0.597979	0.247452	0.554532	1.37456	1.12631	0.214264	0.753716
1773	-0.3787	0.602866	0.22773	0.547706	1.35789	1.12682	0.209805	0.756822
1774	-0.395844	0.607791	0.234776	0.548657	1.37996	1.13592	0.209808	0.757792
1775	-0.395138	0.598983	0.267178	0.551945	1.37573	1.11922	0.215672	0.762712
1776	-0.389259	0.601254	0.227497	0.5468	1.39451	1.12344	0.204411	0.762636
1777	-0.369308	0.602969	0.203079	0.552754	1.34662	1.12732	0.230003	0.767484
1778	-0.368839	0.599261	0.219276	0.543892	1.34262	1.1262	0.215443	0.766816
1779	-0.398663	0.594952	0.216461	0.551042	1.36892	1.12605	0.264038	0.769955
1780	-0.404057	0.594417	0.221863	0.552141	1.36094	1.12916	0.242447	0.776692
1781	-0.382225	0.598275	0.235241	0.548187	1.38419	1.12005	0.256996	0.775344
1782	-0.394901	0.600154	0.232426	0.543264	1.35953	1.12906	0.235867	0.772666
1783	-0.396782	0.595744	0.239235	0.551362	1.36588	1.1243	0.250416	0.778898
1784	-0.419323	0.591856	0.198856	0.549024	1.34826	1.12256	0.261219	0.773677
1785	-0.381523	0.593374	0.201431	0.546893	1.37549	1.12153	0.251827	0.774189
1786	-0.357571	0.593375	0.203552	0.54176	1.38441	1.12883	0.240322	0.778582
1787	-0.376827	0.591076	0.221165	0.543361	1.40437	1.12594	0.281883	0.778026
1788	-0.374481	0.591233	0.220215	0.542314	1.39052	1.13204	0.25864	0.783876
1789	-0.367195	0.593147	0.226089	0.53785	1.40108	1.12745	0.296444	0.785534
1790	-0.349586	0.591035	0.207069	0.544318	1.40672	1.13049	0.274136	0.782635
1791	-0.369541	0.586243	0.224209	0.548809	1.40554	1.13309	0.27626	0.784016
1792	-0.381752	0.585221	0.206844	0.54556	1.3931	1.12844	0.284233	0.783194
1793	-0.401711	0.594112	0.218811	0.544418	1.40977	1.1334	0.287754	0.789612
1794	-0.393028	0.590413	0.208714	0.540716	1.43208	1.13973	0.282349	0.789964
1795	-0.384804	0.593702	0.184761	0.540556	1.43607	1.13056	0.292683	0.795897
1796	-0.368374	0.593326	0.204018	0.543505	1.42456	1.12718	0.298553	0.795008
1797	-0.344658	0.599055	0.203312	0.539031	1.4241	1.12353	0.314514	0.793067
1798	-0.343254	0.599253	0.203075	0.529637	1.44241	1.13094	0.325558	0.796691
1799	-0.333153	0.592893	0.202137	0.528601	1.46941	1.13498	0.299026	0.805583
1800	-0.344425	0.590776	0.198139	0.5324	1.45978	1.13663	0.30442	0.798438
1801	-0.325169	0.590109	0.185467	0.536638	1.45837	1.13182	0.271317	0.805799
1802	-0.309204	0.596143	0.197445	0.531758	1.48678	1.13105	0.302082	0.807528
1803	-0.306381	0.589874	0.21693	0.529403	1.47926	1.13072	0.289871	0.800815
1804	-0.293003	0.594554	0.202847	0.531346	1.50392	1.12744	0.298317	0.806695
1805	-0.296532	0.587576	0.229847	0.535897	1.53374	1.13541	0.290573	0.812204
1806	-0.270931	0.592073	0.206837	0.537838	1.57435	1.14022	0.304893	0.81741
1807	-0.272579	0.588206	0.208473	0.535051	1.55135	1.13486	0.330479	0.824687
1808	-0.295822	0.58662	0.191574	0.534498	1.57319	1.14459	0.29409	0.823693
1809	-0.287376	0.577693	0.18359	0.538237	1.57107	1.13874	0.266384	0.820412
1810	-0.281036	0.585423	0.2005	0.536875	1.6098	1.14962	0.283756	0.823498
1811	-0.315308	0.58136	0.210358	0.541767	1.60159	1.14649	0.298546	0.834225
1812	-0.298405	0.580657	0.212009	0.541488	1.60605	1.14156	0.291039	0.835057
1813	-0.320473	0.583701	0.234772	0.546082	1.59337	1.14489	0.308182	0.834603
1814	-0.327515	0.585051	0.217163	0.544197	1.61709	1.14007	0.278599	0.834601
1815	-0.320938	0.577838	0.232655	0.545711	1.61451	1.14794	0.309589	0.837376
1816	-0.316719	0.590276	0.235714	0.544303	1.60981	1.14778	0.280239	0.837287
1817	-0.323296	0.589385	0.247452	0.545184	1.61005	1.14946	0.265682	0.843289
1818	-0.326347	0.593187	0.237595	0.546999	1.59714	1.14516	0.309128	0.843445
1819	-0.308731	0.592581	0.259193	0.547505	1.63188	1.1433	0.313107	0.845113
1820	-0.298405	0.587762	0.237591	0.551197	1.62976	1.1436	0.334938	0.842077
1821	-0.313904	0.588909	0.219517	0.546615	1.62882	1.13823	0.321091	0.84964
1822	-0.310379	0.588239	0.228909	0.548615	1.62367	1.13603	0.291275	0.844679
1823	-0.293713	0.584635	0.236889	0.553178	1.62742	1.13634	0.300663	0.852651
1824	-0.283848	0.585301	0.24416	0.556194	1.62366	1.13282	0.296207	0.854603
1825	-0.280094	0.588364	0.219044	0.549577	1.62084	1.13231	0.292679	0.855074
1826	-0.275394	0.589675	0.2397	0.557885	1.60816	1.13471	0.329071	0.849477
1827	-0.238068	0.586669	0.229137	0.558126	1.61544	1.1369	0.314754	0.852078
1828	-0.236889	0.592417	0.239002	0.555802	1.58961	1.1305	0.307941	0.850937
1829	-0.204258	0.589345	0.22303	0.558569	1.5976	1.12726	0.294563	0.866234
1830	-0.228207	0.588899	0.242996	0.553728	1.60042	1.12728	0.314278	0.856199
1831	-0.22961	0.592656	0.284557	0.561491	1.59971	1.13086	0.336586	0.863738
1832	-0.20026	0.598549	0.285721	0.566976	1.58281	1.12639	0.322506	0.874699
1833	-0.195568	0.596952	0.310848	0.568979	1.59079	1.12274	0.328129	0.872214
1834	-0.189232	0.597764	0.306854	0.57089	1.57436	1.12496	0.319916	0.869675
1835	-0.20285	0.599266	0.296516	0.575323	1.55487	1.12746	0.31382	0.877104
1836	-0.189938	0.597147	0.294876	0.574375	1.58281	1.12336	0.31992	0.884367
1837	-0.203079	0.604453	0.30521	0.574244	1.54055	1.11806	0.307003	0.885812
1838	-0.197918	0.602696	0.322346	0.577398	1.55393	1.12332	0.315453	0.888869
1839	-0.180786	0.598498	0.331501	0.580373	1.54994	1.12769	0.356541	0.887079
1840	-0.186649	0.603291	0.339962	0.589648	1.54712	1.12627	0.356541	0.881064
1841	-0.191105	0.599223	0.338078	0.58879	1.51261	1.12728	0.363823	0.891035
1842	-0.183361	0.595742	0.327282	0.588353	1.5443	1.13485	0.334946	0.893444
1843	-0.1796	0.593921	0.324696	0.595324	1.54993	1.13398	0.366402	0.894954
1844	-0.16951	0.60527	0.32798	0.595107	1.53749	1.12978	0.399979	0.89394
1845	-0.204964	0.597598	0.336433	0.601047	1.51777	1.13471	0.383076	0.899917
1846	-0.163872	0.59964	0.316475	0.600757	1.55088	1.13321	0.413368	0.900618
1847	-0.173973	0.598672	0.339249	0.604725	1.54337	1.12897	0.413593	0.903196
1848	-0.187359	0.606166	0.333385	0.609819	1.549	1.13052	0.431671	0.903419
1849	-0.155422	0.603796	0.332443	0.615155	1.53022	1.13454	0.452572	0.904642
1850	-0.17585	0.601893	0.333618	0.613226	1.52599	1.13198	0.415241	0.903144
1851	-0.166458	0.602558	0.286663	0.61324	1.52599	1.1423	0.441067	0.899194
1852	-0.162235	0.604707	0.308727	0.61948	1.54125	1.15355	0.457268	0.902893
1853	-0.167633	0.60789	0.30286	0.618727	1.5173	1.15177	0.427917	0.897831
1854	-0.173965	0.611586	0.314835	0.621246	1.55651	1.16154	0.460785	0.899837
1855	-0.186413	0.604235	0.292767	0.617265	1.51871	1.15769	0.449051	0.903376
1856	-0.185478	0.600028	0.28056	0.621901	1.50745	1.1578	0.475105	0.904001
1857	-0.154247	0.598443	0.297695	0.623636	1.5274	1.15906	0.457264	0.910026
1858	-0.217171	0.596333	0.288071	0.624316	1.54642	1.16434	0.475113	0.907858
1859	-0.184296	0.598181	0.303799	0.630522	1.51683	1.1638	0.492481	0.903005
1860	-0.189938	0.612241	0.279617	0.628021	1.55252	1.16306	0.503517	0.913179
1861	-0.192284	0.602048	0.27821	0.622658	1.55417	1.16966	0.488968	0.913665
1862	-0.209656	0.602483	0.263657	0.626605	1.54971	1.17829	0.49366	0.911171
1863	-0.211304	0.610973	0.270699	0.619195	1.53984	1.17298	0.509388	0.920407
1864	-0.209892	0.617238	0.275856	0.617554	1.56074	1.17126	0.498585	0.916076
1865	-0.235252	0.612011	0.275391	0.618067	1.54454	1.17828	0.492954	0.920588
1866	-0.222569	0.612525	0.256844	0.617161	1.5821	1.17533	0.496944	0.923013
1867	-0.229378	0.612018	0.259659	0.628491	1.5814	1.1856	0.519249	0.922505
1868	-0.253334	0.605143	0.254494	0.618912	1.57858	1.18536	0.511501	0.930825
1869	-0.202377	0.611421	0.277267	0.626383	1.57365	1.1961	0.528641	0.935379
1870	-0.221867	0.613492	0.260597	0.623687	1.58045	1.19281	0.519951	0.932883
1871	-0.224674	0.613216	0.258717	0.619532	1.60276	1.19651	0.511024	0.934064
1872	-0.244171	0.615714	0.286663	0.624524	1.57201	1.20132	0.525352	0.938022
1873	-0.245815	0.614608	0.250977	0.630311	1.56238	1.20191	0.519485	0.942881
1874	-0.237595	0.615385	0.261776	0.629586	1.53796	1.19658	0.524879	0.946601
1875	-0.27681	0.608804	0.290894	0.627337	1.54689	1.20486	0.518543	0.942612
1876	-0.283382	0.612308	0.274456	0.632503	1.55205	1.20105	0.514549	0.943335
1877	-0.307323	0.606873	0.280792	0.636697	1.54032	1.20879	0.513851	0.940256
1878	-0.320244	0.614358	0.297222	0.641127	1.55886	1.20623	0.507744	0.947748
1879	-0.324234	0.61518	0.299576	0.644323	1.5497	1.19953	0.527702	0.944481
1880	-0.332455	0.618972	0.273754	0.649922	1.54406	1.20688	0.516197	0.950184
1881	-0.37611	0.614174	0.302856	0.650529	1.52106	1.19541	0.522537	0.942695
1882	-0.356869	0.612359	0.266235	0.64677	1.53304	1.20183	0.517368	0.942435
1883	-0.384567	0.622103	0.287361	0.649844	1.5166	1.20247	0.513374	0.932365
1884	-0.374477	0.61642	0.272804	0.644971	1.50932	1.19673	0.515259	0.940618
1885	-0.395126	0.617315	0.285255	0.64701	1.53749	1.19668	0.495773	0.947741
1886	-0.397476	0.612262	0.260128	0.650195	1.50533	1.20353	0.496475	0.944805
1887	-0.405937	0.623061	0.268818	0.655154	1.50791	1.20837	0.526764	0.946201
1888	-0.422371	0.618753	0.241116	0.64235	1.50463	1.20381	0.528641	0.949853
1889	-0.43552	0.621115	0.239475	0.648508	1.50721	1.20396	0.52042	0.961701
1890	-0.459938	0.626789	0.256611	0.65053	1.50909	1.19833	0.4953	0.956488
1891	-0.433403	0.623462	0.253086	0.651218	1.50298	1.19614	0.46595	0.962046
1892	-0.461342	0.622762	0.245579	0.652568	1.50415	1.18884	0.469704	0.966413
1893	-0.467216	0.617464	0.254971	0.655207	1.50932	1.18968	0.480507	0.959589
1894	-0.489754	0.61806	0.251446	0.655507	1.50791	1.19526	0.453041	0.960959
1895	-0.510178	0.616301	0.248394	0.655408	1.51683	1.1969	0.488731	0.960601
1896	-0.492336	0.617315	0.211525	0.649559	1.50721	1.19648	0.51268	0.9644
1897	-0.487404	0.613764	0.210358	0.650879	1.49218	1.19122	0.461258	0.967746
1898	-0.498207	0.622792	0.220459	0.648752	1.49594	1.19262	0.49271	0.972678
1899	-0.505718	0.620905	0.249802	0.653323	1.48749	1.1927	0.488728	0.97038
1900	-0.511822	0.618918	0.2066	0.657179	1.48326	1.19013	0.474644	0.971206
1901	-0.519341	0.61961	0.225384	0.656142	1.4842	1.1884	0.487083	0.97035
1902	-0.541878	0.619911	0.233131	0.652354	1.43771	1.19232	0.496941	0.967843
1903	-0.549393	0.620297	0.239471	0.664731	1.46143	1.19248	0.472767	0.973628
1904	-0.527794	0.611931	0.214119	0.657342	1.42926	1.19461	0.480743	0.967915
1905	-0.543755	0.615154	0.213173	0.667384	1.42668	1.19216	0.504452	0.968971
1906	-0.542343	0.62204	0.195801	0.66203	1.44147	1.18436	0.472996	0.9769
1907	-0.564884	0.622737	0.206131	0.666365	1.43724	1.19445	0.510323	0.977938
1908	-0.544701	0.626798	0.199085	0.667701	1.42174	1.18599	0.490135	0.978327
1909	-0.570286	0.6219	0.183594	0.67251	1.41964	1.18447	0.494827	0.981452
1910	-0.570755	0.625352	0.235004	0.680083	1.42926	1.17927	0.50774	0.98049
1911	-0.565586	0.61608	0.205421	0.675035	1.41283	1.17309	0.50539	0.987396
1912	-0.594467	0.627149	0.195801	0.674153	1.4039	1.17785	0.526997	0.993946
1913	-0.570992	0.624402	0.194393	0.673049	1.38277	1.17124	0.544132	0.993028
1914	-0.555252	0.623034	0.170673	0.675006	1.39851	1.17406	0.520893	0.984685
1915	-0.569817	0.621115	0.178902	0.669397	1.40531	1.16094	0.537086	0.992386
1916	-0.586952	0.618037	0.193451	0.683795	1.41376	1.16564	0.539207	0.991499
1917	-0.599865	0.620433	0.207539	0.681289	1.39921	1.16775	0.539669	0.98883
1918	-0.609734	0.619684	0.196507	0.68381	1.38301	1.16654	0.541786	0.988956
1919	-0.620293	0.617059	0.205189	0.685991	1.39193	1.16857	0.516899	0.993582
1920	-0.614895	0.619817	0.197678	0.696208	1.3485	1.16711	0.552589	0.992627
1921	-0.627331	0.615291	0.200027	0.689359	1.39193	1.16907	0.50845	0.997097
1922	-0.607849	0.616742	0.20636	0.691048	1.38301	1.16285	0.526997	0.993469
1923	-0.615356	0.617453	0.171387	0.693374	1.3614	1.16461	0.536392	0.997048
1924	-0.61982	0.613521	0.177013	0.695003	1.35741	1.1618	0.525825	0.990011
1925	-0.626396	0.616471	0.182892	0.685569	1.36235	1.17006	0.55164	0.988142
1926	-0.612545	0.615634	0.187817	0.679498	1.35577	1.16443	0.531219	0.985698
1927	-0.59964	0.612963	0.16481	0.684672	1.34193	1.16861	0.550476	0.980644
1928	-0.637909	0.610428	0.174206	0.681229	1.34849	1.16884	0.53756	0.977118
1929	-0.640717	0.618233	0.174427	0.684186	1.36446	1.16785	0.555168	0.985501
1930	-0.663021	0.610615	0.138981	0.678612	1.36469	1.16779	0.54343	0.985318
1931	-0.668663	0.606886	0.184063	0.682802	1.37127	1.17799	0.547657	0.973176
1932	-0.661617	0.605867	0.178894	0.677616	1.36587	1.17234	0.542725	0.980826
1933	-0.680161	0.602283	0.194855	0.670312	1.38066	1.17905	0.504227	0.964346
1934	-0.69331	0.609288	0.162231	0.66729	1.36939	1.1759	0.528641	0.964384
1935	-0.674995	0.609626	0.154945	0.674722	1.36869	1.18233	0.508911	0.961602
1936	-0.674294	0.603133	0.131939	0.671061	1.38489	1.17873	0.500229	0.954848
1937	-0.682281	0.614256	0.16246	0.675365	1.39592	1.18029	0.500698	0.954458
1938	-0.686035	0.60381	0.15683	0.680216	1.39474	1.19291	0.513615	0.948441
1939	-0.671947	0.608234	0.161289	0.67648	1.40179	1.19502	0.477924	0.944616
1940	-0.674767	0.607531	0.155186	0.679382	1.41964	1.19173	0.493187	0.94168
1941	-0.686039	0.608636	0.1735	0.676166	1.40813	1.19063	0.484734	0.943197
1942	-0.708572	0.602855	0.192982	0.673041	1.42551	1.20734	0.471588	0.938594
1943	-0.709274	0.606953	0.126308	0.674027	1.41376	1.20322	0.464314	0.939358
1944	-0.71162	0.600312	0.144623	0.674725	1.39967	1.20621	0.465717	0.929598
1945	-0.696602	0.603649	0.15424	0.668415	1.41729	1.2034	0.442947	0.931132
1946	-0.679455	0.612777	0.136868	0.670155	1.40179	1.20969	0.445061	0.92732
1947	-0.696831	0.602386	0.149078	0.669227	1.44875	1.21041	0.418053	0.923373
1948	-0.685093	0.613306	0.134521	0.665778	1.42339	1.2075	0.411957	0.918187
1949	-0.696598	0.6111	0.137337	0.66486	1.43631	1.21301	0.399269	0.915954
1950	-0.683453	0.618438	0.160343	0.663952	1.44357	1.2113	0.40303	0.9097
1951	-0.712803	0.61292	0.162693	0.669701	1.43466	1.21539	0.395981	0.919388
1952	-0.706932	0.607471	0.111988	0.669314	1.44617	1.20546	0.402561	0.907984
1953	-0.734402	0.607156	0.136398	0.676794	1.45908	1.20656	0.413361	0.903072
1954	-0.737442	0.608499	0.144611	0.677169	1.46917	1.21008	0.411949	0.90265
1955	-0.726418	0.613624	0.151894	0.680429	1.47668	1.2054	0.378616	0.900265
1956	-0.724297	0.614107	0.162228	0.68347	1.46424	1.20854	0.378616	0.897634
1957	-0.704582	0.615547	0.159878	0.679585	1.47199	1.20506	0.393177	0.894483
1958	-0.71162	0.610096	0.120674	0.677572	1.47879	1.19187	0.380253	0.894961
1959	-0.714443	0.607922	0.161526	0.676531	1.48044	1.19701	0.394108	0.892683
1960	-0.721954	0.604976	0.134048	0.682998	1.52364	1.2024	0.371098	0.89809
1961	-0.735809	0.604829	0.172318	0.684094	1.49899	1.19615	0.372269	0.902416
1962	-0.70599	0.607283	0.153542	0.684276	1.49054	1.19402	0.37439	0.905742
1963	-0.723595	0.598785	0.15871	0.687783	1.49993	1.1878	0.346455	0.890276
1964	-0.722897	0.605094	0.134521	0.684907	1.52952	1.18653	0.361942	0.897068
1965	-0.70435	0.601615	0.147202	0.687118	1.55721	1.18314	0.361473	0.890841
1966	-0.691437	0.601728	0.191574	0.680513	1.58914	1.1746	0.35091	0.89714
1967	-0.682281	0.602535	0.166218	0.678803	1.63141	1.17493	0.370396	0.891949
1968	-0.678753	0.596014	0.144142	0.682361	1.63611	1.17369	0.33799	0.897176
1969	-0.667721	0.599899	0.177963	0.693348	1.64808	1.16796	0.37368	0.898476
1970	-0.686031	0.594762	0.17326	0.698329	1.64832	1.16352	0.363586	0.89229
1971	-0.679222	0.597078	0.159878	0.695707	1.66263	1.15705	0.364525	0.894392
1972	-0.6642	0.598259	0.126297	0.696061	1.67554	1.15451	0.341751	0.893513
1973	-0.674294	0.602853	0.178898	0.692818	1.69479	1.15146	0.341049	0.897059
1974	-0.668186	0.60528	0.138515	0.695726	1.73259	1.14931	0.341282	0.891417
1975	-0.664196	0.600611	0.10611	0.68899	1.71663	1.15271	0.332363	0.898812
1976	-0.679466	0.606973	0.125835	0.677102	1.72392	1.15026	0.315693	0.897816
1977	-0.665375	0.604506	0.0903778	0.678591	1.72978	1.15332	0.312168	0.891467
1978	-0.679222	0.608925	0.080761	0.676468	1.77392	1.14008	0.307007	0.896009
1979	-0.664433	0.608916	0.0812225	0.688743	1.78026	1.14599	0.307709	0.898107
1980	-0.666782	0.605399	0.0725288	0.686569	1.78707	1.14583	0.301136	0.896185
1981	-0.652218	0.609558	0.0732422	0.680397	1.82463	1.15578	0.305832	0.900118
1982	-0.696133	0.606188	0.0709	0.675277	1.84529	1.1473	0.313351	0.897763
1983	-0.67852	0.614089	0.065258	0.67762	1.85727	1.15204	0.287048	0.894133
1984	-0.635559	0.605207	0.0492973	0.682214	1.83872	1.15566	0.309116	0.893155
1985	-0.644009	0.614953	0.0603333	0.682633	1.8521	1.14732	0.291042	0.898575
1986	-0.632748	0.61736	0.0499992	0.691809	1.88028	1.14038	0.251823	0.896034
1987	-0.632267	0.609463	0.0279274	0.68637	1.8953	1.14856	0.270847	0.907874
1988	-0.622875	0.614433	0.0241776	0.679729	1.88967	1.14631	0.252766	0.904596
1989	-0.609253	0.60484	-0.00283051	0.673682	1.92394	1.13849	0.251125	0.908366
1990	-0.62429	0.609097	0.0251122	0.679867	1.91526	1.14328	0.282345	0.907228
1991	-0.629696	0.605279	0.00961304	0.676131	1.89319	1.13837	0.264038	0.907251
1992	-0.606674	0.608715	0.0305138	0.676046	1.91667	1.13221	0.262867	0.906055
1993	-0.620285	0.605104	0.011261	0.686787	1.91338	1.1339	0.275074	0.908954
1994	-0.616306	0.609635	0.0258179	0.688242	1.90492	1.13545	0.285404	0.912775
1995	-0.619827	0.607507	0.0279274	0.690898	1.91409	1.13036	0.286812	0.918971
1996	-0.610668	0.608306	0.00421524	0.691263	1.92066	1.12865	0.303715	0.929207
1997	-0.617008	0.607655	0.00679398	0.697322	1.92091	1.13643	0.252064	0.922566
[truncated: 278,004+ more rows]
